# Supplementary material for: Working with what you have: How the East Africa Preterm Birth Initiative used gestational age data from facility maternity registers
Source: PLoS One. 2020 Aug 31;15(8):e0237656. doi: 10.1371/journal.pone.0237656 (PMC7458293; doi:10.1371/journal.pone.0237656)
Supplement: S1 Data — (XLSX) [file pone.0237656.s001.xlsx]

## Sheet: Sheet1
facility_birth	ga	date_of_admission	mode_of_delivery	birth_outcome	birth_weight	baby_delivery_status	mother_discharge_status	baby_discharge_status	eligibility_for_ptbi	eligible_for_followup	sex	date_of_admission	last_menstrual_date	country	viability	mothers_age	multiple	facility
Facility birth	38	2016-03-07	Normal_Vaginal_Delivery	Live_Birth	3500			Live baby	Eligible	Ineligible for Follow-up	Male	2016-03-07		Uganda	No Indication	24	1	Kamuli_Hospital
Facility birth	39	2016-03-09		Live_Birth	3500		Discharged_Alive	Live baby	Eligible	Ineligible for Follow-up	Male	2016-03-09		Uganda	No Indication	24	1	Kamuli_Hospital
Facility birth	38	2016-03-17	Caesarean_Section	Live_Birth	3800		Discharged_Alive	Live baby	Eligible	Ineligible for Follow-up	Male	2016-03-17		Uganda	No Indication	19	1	Bugiri_Hospital
Facility birth	38	2016-03-29	Normal_Vaginal_Delivery	Live_Birth	3000		Discharged_Alive	Live baby	Eligible	Ineligible for Follow-up	Female	2016-03-29		Uganda	No Indication	19	1	Kamuli_Mission_Hospital
Facility birth	38	2016-04-01	Normal_Vaginal_Delivery	Live_Birth	3500		Discharged_Alive	Live baby	Eligible	Ineligible for Follow-up	Male	2016-04-01		Uganda	No Indication	21	1	Bugiri_Hospital
Facility birth	39	2016-04-07	Caesarean_Section	Live_Birth	2500		Discharged_Alive	Live baby	Eligible	Ineligible for Follow-up	Male	2016-04-07		Uganda	No Indication	21	1	Bugiri_Hospital
Facility birth	38	2016-04-07		Live_Birth	3500		Discharged_Alive	Live baby	Eligible	Ineligible for Follow-up	Female	2016-04-07		Uganda	No Indication	19	1	Bugiri_Hospital
Facility birth	38	2016-04-19	Normal_Vaginal_Delivery	Live_Birth	3500		Discharged_Alive	Live baby	Eligible	Ineligible for Follow-up	Female	2016-04-19		Uganda	No Indication	33	1	Bugiri_Hospital
Facility birth	39	2016-05-02	Caesarean_Section	Live_Birth	3300		Discharged_Alive	Live baby	Eligible	Ineligible for Follow-up	Female	2016-05-02		Uganda	No Indication	30	1	Buluba_Hospital
Facility birth	37	2016-05-02	Caesarean_Section	Live_Birth	2800		Discharged_Alive	Live baby	Eligible	Ineligible for Follow-up	Female	2016-05-02		Uganda	No Indication	19	1	Buluba_Hospital
Facility birth	38	2016-05-03		Live_Birth	3200			Live baby	Eligible	Ineligible for Follow-up	Female	2016-05-03		Uganda	No Indication	24	1	Jinja_Regional_Ref_Hospital
Facility birth	37	2016-05-12	Normal_Vaginal_Delivery	Live_Birth	2200		Discharged_Alive	Live baby	Eligible	Ineligible for Follow-up	Female	2016-05-12		Uganda	No Indication	25	1	Iganga_Hospital
Facility birth	38	2016-05-17	Normal_Vaginal_Delivery	Live_Birth	2500		Discharged_Alive	Live baby	Eligible	Ineligible for Follow-up	Female	2016-05-17		Uganda	No Indication	30	1	Bugiri_Hospital
Facility birth	38	2016-05-28	Caesarean_Section	Live_Birth	3500		Discharged_Alive	Live baby	Eligible	Ineligible for Follow-up	Female	2016-05-28		Uganda	No Indication	22	1	Bugiri_Hospital
Facility birth	40	2016-06-14		Live_Birth	3200		Discharged_Alive	Live baby	Eligible	Ineligible for Follow-up	Female	2016-06-14		Uganda	No Indication	23	1	Jinja_Regional_Ref_Hospital
Facility birth	37	2016-06-14		Live_Birth	2700		Discharged_Alive	Live baby	Eligible	Ineligible for Follow-up	Male	2016-06-14		Uganda	No Indication	22	1	Jinja_Regional_Ref_Hospital
Facility birth	38	2016-06-16	Caesarean_Section	Live_Birth	3700	Live_Birth		Live baby	Eligible	Ineligible for Follow-up	Female	2016-06-16		Kenya	No Indication	20	1	Migori_County_Referral_Hospital
Facility birth	38	2016-06-17	Normal_Vaginal_Delivery	Live_Birth	3000		Discharged_Alive	Live baby	Eligible	Ineligible for Follow-up	Male	2016-06-17		Uganda	No Indication	19	1	Kamuli_Mission_Hospital
Facility birth	38	2016-06-20		Live_Birth	2700			Live baby	Eligible	Ineligible for Follow-up	Female	2016-06-20		Uganda	No Indication	23	1	Jinja_Regional_Ref_Hospital
Facility birth	38	2016-06-25		Live_Birth	3600	Live_Birth		Live baby	Eligible	Ineligible for Follow-up	Male	2016-06-25	2015-09-20	Kenya	No Indication	18	1	Migori_County_Referral_Hospital
Facility birth	34	2016-06-25	Normal_Vaginal_Delivery	Live_Birth	2300	Live_Birth		Live baby	Eligible	Eligible for Follow-up	Female	2016-06-25	2015-10-27	Kenya	No Indication	23	1	Karungu_Sub-County_Hospital
Facility birth	38	2016-06-27	Normal_Vaginal_Delivery	Live_Birth	3000	Live_Birth		Live baby	Eligible	Unknown	Female	2016-06-27	2015-10-05	Kenya	No Indication	22	1	Karungu_Sub-County_Hospital
Facility birth	38	2016-07-01	Normal_Vaginal_Delivery	Live_Birth	3200	Live_Birth		Live baby	Eligible	Ineligible for Follow-up	Male	2016-07-01	2015-10-15	Kenya	No Indication	18	1	Isebania_Sub-County_Hospital
Facility birth	40	2016-07-06		Live_Birth	3100	Live_Birth		Live baby	Eligible	Ineligible for Follow-up	Female	2016-07-06		Kenya	No Indication	27	2	Migori_County_Referral_Hospital
Facility birth	40	2016-07-06		Live_Birth	3100	Live_Birth		Live baby	Eligible	Ineligible for Follow-up	Female	2016-07-06		Kenya	No Indication	27	2	Migori_County_Referral_Hospital
Facility birth	40	2016-07-07	Normal_Vaginal_Delivery	Live_Birth	3000	Live_Birth		Live baby	Eligible	Unknown	Female	2016-07-07	2015-09-30	Kenya	No Indication	23	1	Kehancha_Sub-County_Hospital
Facility birth	34	2016-07-07	Normal_Vaginal_Delivery	Live_Birth	3800	Live_Birth		Live baby	Eligible	Ineligible for Follow-up	Female	2016-07-07		Kenya	No Indication	29	2	Migori_County_Referral_Hospital
Facility birth	34	2016-07-07	Normal_Vaginal_Delivery	Live_Birth	3800	Live_Birth		Live baby	Eligible	Ineligible for Follow-up	Female	2016-07-07		Kenya	No Indication	29	2	Migori_County_Referral_Hospital
Facility birth	37	2016-07-08	Caesarean_Section	Live_Birth	3600		Discharged_Alive	Live baby	Eligible	Ineligible for Follow-up	Male	2016-07-08		Uganda	No Indication	25	1	Jinja_Regional_Ref_Hospital
Facility birth	40	2016-07-09	Normal_Vaginal_Delivery	Live_Birth	3500	Live_Birth		Live baby	Eligible	Ineligible for Follow-up	Female	2016-07-09	2015-10-01	Kenya	No Indication	30	1	Kehancha_Sub-County_Hospital
Facility birth	38	2016-07-09	Normal_Vaginal_Delivery	Fresh_Still_Birth	3200		Discharged_Alive	Stillbirth	Eligible	Ineligible for Follow-up	Male	2016-07-09		Uganda	No Indication	47	1	Kamuli_Mission_Hospital
Facility birth	39	2016-07-11	Caesarean_Section	Fresh_Still_Birth	2500		Discharged_Alive	Stillbirth	Eligible	Ineligible for Follow-up	Female	2016-07-11		Uganda	No Indication	24	1	Kamuli_Mission_Hospital
Facility birth	38	2016-07-14	Caesarean_Section	Fresh_Still_Birth	1100		Discharged_Alive	Stillbirth	Eligible	Ineligible for Follow-up	Female	2016-07-14		Uganda	No Indication	29	2	Kamuli_Mission_Hospital
Facility birth	38	2016-07-14	Caesarean_Section	Live_Birth	1100		Discharged_Alive	Died_Before_Discharge	Eligible	Ineligible for Follow-up	Male	2016-07-14		Uganda	No Indication	29	2	Kamuli_Mission_Hospital
Facility birth	36	2016-07-15		Live_Birth	3000	Live_Birth		Live baby	Eligible	Unknown	Female	2016-07-15	2015-09-16	Kenya	No Indication	27	1	Migori_County_Referral_Hospital
Facility birth	39	2016-07-18	Caesarean_Section	Live_Birth	3200		Discharged_Alive	Live baby	Eligible	Ineligible for Follow-up	Male	2016-07-18		Uganda	No Indication	27	1	Jinja_Regional_Ref_Hospital
Facility birth	36	2016-07-20		Live_Birth	2000	Live_Birth		Live baby	Eligible	Eligible for Follow-up	Male	2016-07-20	2015-10-05	Kenya	No Indication	31	1	Migori_County_Referral_Hospital
Facility birth	28	2016-07-24		Live_Birth	2600		Discharged_Alive	Live baby	Eligible	Ineligible for Follow-up	Male	2016-07-24		Uganda	No Indication	24	1	Buluba_Hospital
Facility birth	32	2016-07-28	Normal_Vaginal_Delivery	Live_Birth	2800		Discharged_Alive	Live baby	Eligible	Ineligible for Follow-up	Female	2016-07-28		Uganda	No Indication	33	1	Jinja_Regional_Ref_Hospital
Facility birth	38	2016-07-29	Normal_Vaginal_Delivery	Live_Birth	3200		Discharged_Alive	Live baby	Eligible	Ineligible for Follow-up	Female	2016-07-29		Uganda	No Indication	30	1	Jinja_Regional_Ref_Hospital
Facility birth	36	2016-07-29	Normal_Vaginal_Delivery	Live_Birth	2900		Discharged_Alive	Live baby	Eligible	Ineligible for Follow-up	Male	2016-07-29		Uganda	No Indication	18	1	Jinja_Regional_Ref_Hospital
Facility birth	40	2016-07-31	Normal_Vaginal_Delivery	Live_Birth	3800	Live_Birth		Live baby	Eligible	Ineligible for Follow-up	Male	2016-07-31	2015-11-03	Kenya	No Indication	21	1	Migori_County_Referral_Hospital
Facility birth	38	2016-07-31	Caesarean_Section	Live_Birth	3200	Live_Birth		Live baby	Eligible	Ineligible for Follow-up	Male	2016-07-31	2015-11-07	Kenya	No Indication	36	1	Migori_County_Referral_Hospital
Facility birth	38	2016-07-31	Normal_Vaginal_Delivery	Live_Birth	2600	Live_Birth		Live baby	Eligible	Ineligible for Follow-up	Female	2016-07-31	2015-11-28	Kenya	No Indication	15	1	Migori_County_Referral_Hospital
Facility birth	39	2016-08-02	Normal_Vaginal_Delivery	Live_Birth	2800		Discharged_Alive	Live baby	Eligible	Ineligible for Follow-up	Female	2016-08-02		Uganda	No Indication	19	2	Jinja_Regional_Ref_Hospital
Facility birth	39	2016-08-02	Normal_Vaginal_Delivery	Live_Birth	2800		Discharged_Alive	Live baby	Eligible	Ineligible for Follow-up	Female	2016-08-02		Uganda	No Indication	19	2	Jinja_Regional_Ref_Hospital
Facility birth	37	2016-08-03	Normal_Vaginal_Delivery	Live_Birth	2600		Discharged_Alive	Live baby	Eligible	Ineligible for Follow-up	Female	2016-08-03		Uganda	No Indication	18	1	Jinja_Regional_Ref_Hospital
Facility birth	37	2016-08-04	Normal_Vaginal_Delivery	Live_Birth	3300		Discharged_Alive	Live baby	Eligible	Ineligible for Follow-up	Male	2016-08-04		Uganda	No Indication	17	1	Jinja_Regional_Ref_Hospital
Facility birth	38	2016-08-05		Live_Birth	3000	Live_Birth		Live baby	Eligible	Unknown	Male	2016-08-05	2015-10-28	Kenya	No Indication	23	1	Ntimaru_Sub-County_Hospital
Facility birth	39	2016-08-11	Normal_Vaginal_Delivery	Live_Birth	2900		Discharged_Alive	Live baby	Eligible	Ineligible for Follow-up	Female	2016-08-11		Uganda	No Indication	33	2	Jinja_Regional_Ref_Hospital
Facility birth	37	2016-08-13	Normal_Vaginal_Delivery	Live_Birth	3500	Live_Birth		Live baby	Eligible	Ineligible for Follow-up	Female	2016-08-13	2015-11-26	Kenya	No Indication	23	1	Migori_County_Referral_Hospital
Facility birth	36	2016-08-13	Normal_Vaginal_Delivery	Live_Birth	3000	Live_Birth		Live baby	Eligible	Unknown	Female	2016-08-13		Kenya	No Indication	21	1	Migori_County_Referral_Hospital
Facility birth	36	2016-08-14		Live_Birth	3100		Discharged_Alive	Live baby	Eligible	Ineligible for Follow-up	Male	2016-08-14		Uganda	No Indication	29	1	Jinja_Regional_Ref_Hospital
Facility birth	36	2016-08-14	Normal_Vaginal_Delivery	Live_Birth	3000	Live_Birth		Live baby	Eligible	Unknown	Male	2016-08-14	2015-11-12	Kenya	No Indication	30	1	Ntimaru_Sub-County_Hospital
Facility birth	39	2016-08-16		Live_Birth	3100	Live_Birth		Live baby	Eligible	Ineligible for Follow-up	Male	2016-08-16	2015-11-17	Kenya	No Indication	20	1	Ntimaru_Sub-County_Hospital
Facility birth	38	2016-08-18	Vacuum_Extraction	Live_Birth	2900		Discharged_Alive	Live baby	Eligible	Ineligible for Follow-up	Female	2016-08-18		Uganda	No Indication	20	1	Jinja_Regional_Ref_Hospital
Facility birth	37	2016-08-18	Normal_Vaginal_Delivery	Fresh_Still_Birth	3600		Discharged_Alive	Stillbirth	Eligible	Ineligible for Follow-up	Female	2016-08-18		Uganda	No Indication	19	1	Jinja_Regional_Ref_Hospital
Facility birth	30	2016-08-19	Normal_Vaginal_Delivery	Live_Birth	1800		Discharged_Alive	Live baby	Eligible	Ineligible for Follow-up	Male	2016-08-19		Uganda	No Indication	29	1	Iganga_Hospital
Facility birth	39	2016-08-20	Normal_Vaginal_Delivery	Live_Birth	4100		Discharged_Alive	Live baby	Eligible	Ineligible for Follow-up	Male	2016-08-20		Uganda	No Indication	29	1	Jinja_Regional_Ref_Hospital
Facility birth	36	2016-08-20	Caesarean_Section	Live_Birth	3500	Live_Birth		Live baby	Eligible	Ineligible for Follow-up	Female	2016-08-20	2015-12-10	Kenya	No Indication	18	1	Kehancha_Sub-County_Hospital
Facility birth	42	2016-08-22	Normal_Vaginal_Delivery	Live_Birth	4000		Discharged_Alive	Live baby	Eligible	Ineligible for Follow-up	Male	2016-08-22		Uganda	No Indication	28	1	Jinja_Regional_Ref_Hospital
Facility birth	38	2016-08-28	Normal_Vaginal_Delivery	Live_Birth	3000	Live_Birth		Live baby	Eligible	Unknown	Female	2016-08-28	2015-12-04	Kenya	No Indication	23	1	Migori_County_Referral_Hospital
Facility birth	38	2016-08-30	Caesarean_Section	Live_Birth	3300	Live_Birth		Live baby	Eligible	Ineligible for Follow-up	Female	2016-08-30	2015-11-28	Kenya	No Indication	17	1	Migori_County_Referral_Hospital
BBA	34	2016-09-05	Born_Before_Arrival	Live_Birth	1500		Discharged_Alive	Live baby	Ineligible	Ineligible for Follow-up	Male	2016-09-05		Uganda	No Indication	21	1	Iganga_Hospital
Facility birth	39	2016-09-13	Normal_Vaginal_Delivery	Live_Birth	2600		Discharged_Alive	Live baby	Eligible	Ineligible for Follow-up	Male	2016-09-13		Uganda	No Indication	23	1	Jinja_Regional_Ref_Hospital
Facility birth	37	2016-09-13	Normal_Vaginal_Delivery	Live_Birth	3000		Discharged_Alive	Live baby	Eligible	Ineligible for Follow-up	Male	2016-09-13		Uganda	No Indication	24	1	Jinja_Regional_Ref_Hospital
Facility birth	38	2016-09-22	Normal_Vaginal_Delivery	Live_Birth	3400	Live_Birth		Live baby	Eligible	Ineligible for Follow-up	Male	2016-09-22	2016-03-21	Kenya	No Indication	31	1	Migori_County_Referral_Hospital
Facility birth	38	2016-09-24	Normal_Vaginal_Delivery	Live_Birth	2800	Live_Birth		Live baby	Eligible	Ineligible for Follow-up	Female	2016-09-24	2015-12-15	Kenya	No Indication	17	1	Uriri_Health_Center
Facility birth	38	2016-09-25	Normal_Vaginal_Delivery	Live_Birth	2000		Discharged_Alive	Live baby	Eligible	Ineligible for Follow-up	Female	2016-09-25		Uganda	No Indication	21	1	Iganga_Hospital
Facility birth	40	2016-09-26	Normal_Vaginal_Delivery	Live_Birth	2800	Live_Birth		Live baby	Eligible	Ineligible for Follow-up	Female	2016-09-26		Kenya	No Indication	20	1	Bugumbe_Health_Center
Facility birth	35	2016-09-27	Normal_Vaginal_Delivery	Live_Birth	3400	Live_Birth		Live baby	Eligible	Ineligible for Follow-up	Female	2016-09-27		Kenya	No Indication	19	1	Migori_County_Referral_Hospital
Facility birth	34	2016-04-05	Normal_Vaginal_Delivery	Live_Birth	2400		Discharged_Alive	Live baby	Eligible	Ineligible for Follow-up	Female	2016-04-05	2017-08-08	Uganda	No Indication	24	1	Buluba_Hospital
Facility birth	37	2016-08-30	Normal_Vaginal_Delivery	Live_Birth	2600	Live_Birth		Live baby	Eligible	Ineligible for Follow-up	Female	2016-08-30	2015-11-27	Kenya	No Indication	27	1	Awendo_Sub-County_Hospital
Facility birth	33	2016-03-27	Normal_Vaginal_Delivery	Live_Birth	2000		Discharged_Alive	Live baby	Eligible	Ineligible for Follow-up	Male	2016-03-27		Uganda	No Indication	28	2	Kamuli_Hospital
Facility birth	38	2016-06-01	Normal_Vaginal_Delivery	Live_Birth	2800	Live_Birth		Live baby	Eligible	Ineligible for Follow-up	Female	2016-06-01	2015-08-20	Kenya	No Indication	27	1	St_Joseph-Ombo_Mission_Hospital
Facility birth	38	2016-06-01	Normal_Vaginal_Delivery	Live_Birth	2800	Live_Birth		Live baby	Eligible	Ineligible for Follow-up	Male	2016-06-01	2015-09-07	Kenya	No Indication	24	1	St_Joseph-Ombo_Mission_Hospital
Facility birth	39	2016-06-02	Normal_Vaginal_Delivery	Live_Birth	2800	Live_Birth		Live baby	Eligible	Ineligible for Follow-up	Female	2016-06-02	2015-08-02	Kenya	No Indication	38	1	St_Joseph-Ombo_Mission_Hospital
Facility birth	38	2016-06-02	Normal_Vaginal_Delivery	Live_Birth	2800	Live_Birth		Live baby	Eligible	Ineligible for Follow-up	Female	2016-06-02		Kenya	No Indication	35	1	St_Joseph-Ombo_Mission_Hospital
Facility birth	34	2016-06-02	Normal_Vaginal_Delivery	Live_Birth	2800	Live_Birth		Live baby	Eligible	Eligible for Follow-up	Female	2016-06-02	2015-09-26	Kenya	No Indication	26	1	St_Joseph-Ombo_Mission_Hospital
Facility birth	38	2016-06-03	Normal_Vaginal_Delivery	Live_Birth	2800	Live_Birth		Live baby	Eligible	Ineligible for Follow-up	Male	2016-06-03	2015-08-15	Kenya	No Indication	28	1	St_Joseph-Ombo_Mission_Hospital
Facility birth	38	2016-06-03	Normal_Vaginal_Delivery	Live_Birth	2800	Live_Birth		Live baby	Eligible	Ineligible for Follow-up	Male	2016-06-03	2015-09-05	Kenya	No Indication	34	1	St_Joseph-Ombo_Mission_Hospital
Facility birth	38	2016-06-03	Caesarean_Section	Live_Birth	2800	Live_Birth		Live baby	Eligible	Ineligible for Follow-up	Male	2016-06-03	2015-08-12	Kenya	No Indication	23	1	St_Joseph-Ombo_Mission_Hospital
Facility birth	36	2016-06-03	Normal_Vaginal_Delivery	Live_Birth	2800	Live_Birth		Live baby	Eligible	Eligible for Follow-up	Female	2016-06-03	2015-09-27	Kenya	No Indication	30	1	St_Joseph-Ombo_Mission_Hospital
Facility birth	34	2016-06-03	Normal_Vaginal_Delivery	Live_Birth	2800	Live_Birth		Live baby	Eligible	Eligible for Follow-up	Male	2016-06-03	2015-10-10	Kenya	No Indication	29	1	St_Joseph-Ombo_Mission_Hospital
Facility birth	38	2016-06-04	Normal_Vaginal_Delivery	Live_Birth	2800	Live_Birth		Live baby	Eligible	Ineligible for Follow-up	Female	2016-06-04	2015-08-18	Kenya	No Indication	35	1	St_Joseph-Ombo_Mission_Hospital
Facility birth	36	2016-06-04	Caesarean_Section	Live_Birth	2800	Live_Birth		Live baby	Eligible	Eligible for Follow-up	Male	2016-06-04	2015-09-08	Kenya	No Indication	35	1	St_Joseph-Ombo_Mission_Hospital
Facility birth	36	2016-06-04	Caesarean_Section	Live_Birth	2800	Live_Birth		Live baby	Eligible	Eligible for Follow-up	Female	2016-06-04	2015-09-08	Kenya	No Indication	16	1	St_Joseph-Ombo_Mission_Hospital
Facility birth	39	2016-06-05	Normal_Vaginal_Delivery	Live_Birth	2800	Live_Birth		Live baby	Eligible	Ineligible for Follow-up	Female	2016-06-05	2015-08-21	Kenya	No Indication	19	1	St_Joseph-Ombo_Mission_Hospital
Facility birth	38	2016-06-05	Caesarean_Section	Live_Birth	2800	Fresh_Still_Birth		Stillbirth	Eligible	Ineligible for Follow-up	Male	2016-06-05		Kenya	No Indication	34	1	St_Joseph-Ombo_Mission_Hospital
Facility birth	37	2016-06-05	Caesarean_Section	Live_Birth	2800	Live_Birth		Live baby	Eligible	Ineligible for Follow-up	Male	2016-06-05	2015-08-28	Kenya	No Indication	25	1	St_Joseph-Ombo_Mission_Hospital
Facility birth	40	2016-06-07	Caesarean_Section	Live_Birth	2800	Live_Birth		Live baby	Eligible	Ineligible for Follow-up	Male	2016-06-07	2015-08-28	Kenya	No Indication	29	1	St_Joseph-Ombo_Mission_Hospital
Facility birth	38	2016-06-07	Caesarean_Section	Live_Birth	2800	Live_Birth		Live baby	Eligible	Ineligible for Follow-up	Female	2016-06-07	2015-09-17	Kenya	No Indication	29	1	St_Joseph-Ombo_Mission_Hospital
Facility birth	40	2016-06-08	Normal_Vaginal_Delivery	Live_Birth	2800	Live_Birth		Live baby	Eligible	Ineligible for Follow-up	Male	2016-06-08	2015-08-25	Kenya	No Indication	28	1	St_Joseph-Ombo_Mission_Hospital
Facility birth	38	2016-06-08	Normal_Vaginal_Delivery	Live_Birth	2800	Live_Birth		Live baby	Eligible	Ineligible for Follow-up	Female	2016-06-08	2015-09-12	Kenya	No Indication	29	1	St_Joseph-Ombo_Mission_Hospital
Facility birth	39	2016-06-09	Caesarean_Section	Live_Birth	2800	Live_Birth		Live baby	Eligible	Ineligible for Follow-up	Female	2016-06-09	2015-09-04	Kenya	No Indication	36	1	St_Joseph-Ombo_Mission_Hospital
Facility birth	38	2016-06-09	Caesarean_Section	Live_Birth	2800	Live_Birth		Died_Before_Discharge	Eligible	Ineligible for Follow-up	Female	2016-06-09	2015-08-24	Kenya	No Indication	28	1	St_Joseph-Ombo_Mission_Hospital
Facility birth	41	2016-06-10	Normal_Vaginal_Delivery	Live_Birth	2800	Live_Birth		Live baby	Eligible	Ineligible for Follow-up	Female	2016-06-10	2015-08-20	Kenya	No Indication	20	1	St_Joseph-Ombo_Mission_Hospital
Facility birth	37	2016-06-10	Caesarean_Section	Live_Birth	2800	Live_Birth		Live baby	Eligible	Ineligible for Follow-up	Male	2016-06-10	2015-09-22	Kenya	No Indication	20	1	St_Joseph-Ombo_Mission_Hospital
Facility birth	41	2016-06-12	Caesarean_Section	Live_Birth	2800	Live_Birth		Live baby	Eligible	Ineligible for Follow-up	Male	2016-06-12	2015-08-30	Kenya	No Indication	21	1	St_Joseph-Ombo_Mission_Hospital
Facility birth	36	2016-06-12	Normal_Vaginal_Delivery	Live_Birth	2800	Live_Birth		Live baby	Eligible	Eligible for Follow-up	Male	2016-06-12		Kenya	No Indication	34	1	St_Joseph-Ombo_Mission_Hospital
Facility birth	40	2016-06-13	Normal_Vaginal_Delivery	Live_Birth	2800	Live_Birth		Died_Before_Discharge	Eligible	Ineligible for Follow-up	Male	2016-06-13	2015-08-29	Kenya	No Indication	31	1	St_Joseph-Ombo_Mission_Hospital
Facility birth	36	2016-06-14	Normal_Vaginal_Delivery	Live_Birth	2800	Live_Birth		Live baby	Eligible	Eligible for Follow-up	Male	2016-06-14		Kenya	No Indication	30	1	St_Joseph-Ombo_Mission_Hospital
Facility birth	28	2016-06-17	Normal_Vaginal_Delivery	Live_Birth	2800	Live_Birth		Live baby	Eligible	Eligible for Follow-up	Male	2016-06-17	2015-12-15	Kenya	No Indication	22	1	St_Joseph-Ombo_Mission_Hospital
Facility birth	38	2016-06-18	Normal_Vaginal_Delivery	Live_Birth	2800	Live_Birth		Live baby	Eligible	Ineligible for Follow-up	Male	2016-06-18	2015-08-16	Kenya	No Indication	35	1	St_Joseph-Ombo_Mission_Hospital
Facility birth	28	2016-06-18	Normal_Vaginal_Delivery	Live_Birth	2800	Live_Birth		Live baby	Eligible	Eligible for Follow-up	Female	2016-06-18	2015-09-07	Kenya	No Indication	27	1	St_Joseph-Ombo_Mission_Hospital
Facility birth	40	2016-06-19	Normal_Vaginal_Delivery	Live_Birth	2800	Live_Birth		Live baby	Eligible	Ineligible for Follow-up	Male	2016-06-19	2015-09-10	Kenya	No Indication	27	1	St_Joseph-Ombo_Mission_Hospital
Facility birth	38	2016-06-19	Normal_Vaginal_Delivery	Live_Birth	2800	Live_Birth		Live baby	Eligible	Ineligible for Follow-up	Female	2016-06-19		Kenya	No Indication	23	1	St_Joseph-Ombo_Mission_Hospital
Facility birth	38	2016-06-19	Caesarean_Section	Live_Birth	2800	Live_Birth		Live baby	Eligible	Ineligible for Follow-up	Female	2016-06-19	2015-09-10	Kenya	No Indication	22	1	St_Joseph-Ombo_Mission_Hospital
Facility birth	36	2016-06-19	Normal_Vaginal_Delivery	Live_Birth	2800	Live_Birth		Live baby	Eligible	Eligible for Follow-up	Male	2016-06-19		Kenya	No Indication	21	1	St_Joseph-Ombo_Mission_Hospital
Facility birth	35	2016-06-19	Caesarean_Section	Live_Birth	2800	Live_Birth		Live baby	Eligible	Eligible for Follow-up	Male	2016-06-19	2015-10-18	Kenya	No Indication	28	1	St_Joseph-Ombo_Mission_Hospital
Facility birth	35	2016-06-20	Caesarean_Section	Live_Birth	2800	Live_Birth		Live baby	Eligible	Eligible for Follow-up	Female	2016-06-20	2015-10-17	Kenya	No Indication	27	1	St_Joseph-Ombo_Mission_Hospital
Facility birth	41	2016-06-21	Caesarean_Section	Live_Birth	2800	Live_Birth		Live baby	Eligible	Ineligible for Follow-up	Female	2016-06-21		Kenya	No Indication	24	1	St_Joseph-Ombo_Mission_Hospital
Facility birth	40	2016-06-21	Normal_Vaginal_Delivery	Live_Birth	2800	Live_Birth		Live baby	Eligible	Ineligible for Follow-up	Male	2016-06-21		Kenya	No Indication	22	1	St_Joseph-Ombo_Mission_Hospital
Facility birth	36	2016-06-22	Normal_Vaginal_Delivery	Live_Birth	2800	Live_Birth		Live baby	Eligible	Eligible for Follow-up	Female	2016-06-22	2015-09-19	Kenya	No Indication	25	1	St_Joseph-Ombo_Mission_Hospital
Facility birth	37	2016-06-23	Caesarean_Section	Live_Birth	2800	Live_Birth		Live baby	Eligible	Ineligible for Follow-up	Female	2016-06-23	2015-09-08	Kenya	No Indication	31	1	St_Joseph-Ombo_Mission_Hospital
Facility birth	40	2016-06-24	Normal_Vaginal_Delivery	Live_Birth	2800	Live_Birth		Live baby	Eligible	Ineligible for Follow-up	Female	2016-06-24	2015-09-15	Kenya	No Indication	28	1	St_Joseph-Ombo_Mission_Hospital
Facility birth	39	2016-06-25	Normal_Vaginal_Delivery	Live_Birth	2800	Live_Birth		Live baby	Eligible	Ineligible for Follow-up	Male	2016-06-25	2015-09-20	Kenya	No Indication		1	St_Joseph-Ombo_Mission_Hospital
Facility birth	39	2016-06-25	Caesarean_Section	Live_Birth	2800	Live_Birth		Died_Before_Discharge	Eligible	Ineligible for Follow-up	Female	2016-06-25	2015-09-20	Kenya	No Indication	30	1	St_Joseph-Ombo_Mission_Hospital
Facility birth	38	2016-06-25	Normal_Vaginal_Delivery	Live_Birth	2800	Live_Birth		Live baby	Eligible	Ineligible for Follow-up	Female	2016-06-25	2015-09-25	Kenya	No Indication	20	1	St_Joseph-Ombo_Mission_Hospital
Facility birth	38	2016-06-26	Normal_Vaginal_Delivery	Live_Birth	2800	Live_Birth		Live baby	Eligible	Ineligible for Follow-up	Male	2016-06-26	2015-10-24	Kenya	No Indication	28	1	St_Joseph-Ombo_Mission_Hospital
Facility birth	37	2016-06-26	Normal_Vaginal_Delivery	Live_Birth	2800	Live_Birth		Live baby	Eligible	Ineligible for Follow-up	Female	2016-06-26	2015-09-18	Kenya	No Indication	20	1	St_Joseph-Ombo_Mission_Hospital
Facility birth	36	2016-06-26	Caesarean_Section	Live_Birth	2800	Live_Birth		Live baby	Eligible	Eligible for Follow-up	Male	2016-06-26	2015-09-26	Kenya	No Indication	32	1	St_Joseph-Ombo_Mission_Hospital
Facility birth	38	2016-06-27	Normal_Vaginal_Delivery	Live_Birth	2800	Live_Birth		Live baby	Eligible	Ineligible for Follow-up	Male	2016-06-27	2015-09-08	Kenya	No Indication	23	1	St_Joseph-Ombo_Mission_Hospital
Facility birth	37	2016-06-27	Normal_Vaginal_Delivery	Live_Birth	2800	Live_Birth		Live baby	Eligible	Ineligible for Follow-up	Female	2016-06-27	2015-09-28	Kenya	No Indication	25	1	St_Joseph-Ombo_Mission_Hospital
Facility birth	38	2016-06-28	Normal_Vaginal_Delivery	Live_Birth	2800	Live_Birth		Live baby	Eligible	Ineligible for Follow-up	Male	2016-06-28	2015-09-09	Kenya	No Indication	25	1	St_Joseph-Ombo_Mission_Hospital
Facility birth	40	2016-06-29	Normal_Vaginal_Delivery	Live_Birth	2800	Live_Birth		Live baby	Eligible	Ineligible for Follow-up	Male	2016-06-29		Kenya	No Indication	34	1	St_Joseph-Ombo_Mission_Hospital
Facility birth	38	2016-06-29	Normal_Vaginal_Delivery	Live_Birth	2800	Live_Birth		Live baby	Eligible	Ineligible for Follow-up	Female	2016-06-29	2015-09-20	Kenya	No Indication	27	1	St_Joseph-Ombo_Mission_Hospital
Facility birth	38	2016-06-30	Normal_Vaginal_Delivery	Live_Birth	2800	Live_Birth		Live baby	Eligible	Ineligible for Follow-up	Male	2016-06-30	2015-10-05	Kenya	No Indication	37	1	St_Joseph-Ombo_Mission_Hospital
Facility birth	38	2016-07-01	Normal_Vaginal_Delivery	Live_Birth	2800	Live_Birth		Live baby	Eligible	Ineligible for Follow-up	Male	2016-07-01	2015-10-10	Kenya	No Indication	14	1	St_Joseph-Ombo_Mission_Hospital
Facility birth	38	2016-07-03	Normal_Vaginal_Delivery	Live_Birth	2800	Live_Birth		Live baby	Eligible	Ineligible for Follow-up	Male	2016-07-03	2015-09-08	Kenya	No Indication	23	1	St_Joseph-Ombo_Mission_Hospital
Facility birth	38	2016-07-03	Normal_Vaginal_Delivery	Live_Birth	2800	Live_Birth		Live baby	Eligible	Ineligible for Follow-up	Male	2016-07-03	2015-09-20	Kenya	No Indication	18	1	St_Joseph-Ombo_Mission_Hospital
Facility birth	42	2016-07-04	Caesarean_Section	Live_Birth	2800	Live_Birth		Live baby	Eligible	Ineligible for Follow-up	Female	2016-07-04	2015-09-22	Kenya	No Indication	28	1	St_Joseph-Ombo_Mission_Hospital
Facility birth	39	2016-07-04	Caesarean_Section	Live_Birth	2800	Live_Birth		Live baby	Eligible	Ineligible for Follow-up	Female	2016-07-04		Kenya	No Indication	33	1	St_Joseph-Ombo_Mission_Hospital
Facility birth	36	2016-07-04	Normal_Vaginal_Delivery	Live_Birth	2800	Live_Birth		Live baby	Eligible	Eligible for Follow-up	Female	2016-07-04		Kenya	No Indication	24	1	St_Joseph-Ombo_Mission_Hospital
Facility birth	40	2016-07-05	Caesarean_Section	Live_Birth	2800	Live_Birth		Live baby	Eligible	Ineligible for Follow-up	Female	2016-07-05		Kenya	No Indication	24	1	St_Joseph-Ombo_Mission_Hospital
Facility birth	36	2016-07-06	Normal_Vaginal_Delivery	Live_Birth	2800	Live_Birth		Live baby	Eligible	Eligible for Follow-up	Male	2016-07-06	2015-09-21	Kenya	No Indication	26	1	St_Joseph-Ombo_Mission_Hospital
Facility birth	40	2016-07-07	Normal_Vaginal_Delivery	Live_Birth	2800	Live_Birth		Live baby	Eligible	Ineligible for Follow-up	Male	2016-07-07	2015-10-03	Kenya	No Indication	20	1	St_Joseph-Ombo_Mission_Hospital
Facility birth	40	2016-07-07	Normal_Vaginal_Delivery	Live_Birth	2800	Live_Birth		Live baby	Eligible	Ineligible for Follow-up	Female	2016-07-07		Kenya	No Indication	30	1	St_Joseph-Ombo_Mission_Hospital
Facility birth	38	2016-07-07	Caesarean_Section	Live_Birth	2800	Live_Birth		Live baby	Eligible	Ineligible for Follow-up	Female	2016-07-07	2015-09-17	Kenya	No Indication	32	1	St_Joseph-Ombo_Mission_Hospital
Facility birth	39	2016-07-08	Normal_Vaginal_Delivery	Live_Birth	2800	Live_Birth		Live baby	Eligible	Ineligible for Follow-up	Male	2016-07-08	2015-10-06	Kenya	No Indication	25	1	St_Joseph-Ombo_Mission_Hospital
Facility birth	39	2016-07-08	Caesarean_Section	Live_Birth	2800	Live_Birth		Died_Before_Discharge	Eligible	Ineligible for Follow-up	Female	2016-07-08	2015-10-02	Kenya	No Indication	38	1	St_Joseph-Ombo_Mission_Hospital
Facility birth	38	2016-07-08	Normal_Vaginal_Delivery	Live_Birth	2800	Live_Birth		Live baby	Eligible	Ineligible for Follow-up	Female	2016-07-08	2015-10-07	Kenya	No Indication	25	1	St_Joseph-Ombo_Mission_Hospital
Facility birth	40	2016-07-09	Normal_Vaginal_Delivery	Live_Birth	2800	Live_Birth		Live baby	Eligible	Ineligible for Follow-up	Male	2016-07-09		Kenya	No Indication	30	1	St_Joseph-Ombo_Mission_Hospital
Facility birth	38	2016-07-10	Normal_Vaginal_Delivery	Live_Birth	2800	Live_Birth		Live baby	Eligible	Ineligible for Follow-up	Male	2016-07-10	2015-10-29	Kenya	No Indication	33	1	St_Joseph-Ombo_Mission_Hospital
Facility birth	39	2016-07-11	Normal_Vaginal_Delivery	Live_Birth	2800	Live_Birth		Live baby	Eligible	Ineligible for Follow-up	Male	2016-07-11		Kenya	No Indication	21	1	St_Joseph-Ombo_Mission_Hospital
Facility birth	38	2016-07-12	Normal_Vaginal_Delivery	Live_Birth	2800	Live_Birth		Live baby	Eligible	Ineligible for Follow-up	Female	2016-07-12	2015-10-09	Kenya	No Indication	21	1	St_Joseph-Ombo_Mission_Hospital
Facility birth	40	2016-07-13	Caesarean_Section	Live_Birth	2800	Live_Birth		Died_Before_Discharge	Eligible	Ineligible for Follow-up	Male	2016-07-13	2015-09-05	Kenya	No Indication	20	1	St_Joseph-Ombo_Mission_Hospital
Facility birth	38	2016-07-13	Normal_Vaginal_Delivery	Live_Birth	2800	Live_Birth		Live baby	Eligible	Ineligible for Follow-up	Male	2016-07-13	2015-10-10	Kenya	No Indication	27	1	St_Joseph-Ombo_Mission_Hospital
Facility birth	40	2016-07-14	Normal_Vaginal_Delivery	Live_Birth	2800	Live_Birth		Live baby	Eligible	Ineligible for Follow-up	Male	2016-07-14	2015-09-05	Kenya	No Indication	30	1	St_Joseph-Ombo_Mission_Hospital
Facility birth	40	2016-07-14	Normal_Vaginal_Delivery	Live_Birth	2800	Live_Birth		Live baby	Eligible	Ineligible for Follow-up	Male	2016-07-14	2015-10-09	Kenya	No Indication	30	1	St_Joseph-Ombo_Mission_Hospital
Facility birth	38	2016-07-14	Normal_Vaginal_Delivery	Live_Birth	2800	Live_Birth		Live baby	Eligible	Ineligible for Follow-up	Female	2016-07-14		Kenya	No Indication	34	1	St_Joseph-Ombo_Mission_Hospital
Facility birth	38	2016-07-15	Normal_Vaginal_Delivery	Live_Birth	2800	Live_Birth		Live baby	Eligible	Ineligible for Follow-up	Female	2016-07-15	2015-10-02	Kenya	No Indication	32	1	St_Joseph-Ombo_Mission_Hospital
Facility birth	38	2016-07-15	Normal_Vaginal_Delivery	Live_Birth	2800	Live_Birth		Live baby	Eligible	Ineligible for Follow-up	Male	2016-07-15	2015-10-06	Kenya	No Indication	26	1	St_Joseph-Ombo_Mission_Hospital
Facility birth	38	2016-07-16	Caesarean_Section	Live_Birth	2800	Live_Birth		Live baby	Eligible	Ineligible for Follow-up	Male	2016-07-16	2015-10-02	Kenya	No Indication	30	1	St_Joseph-Ombo_Mission_Hospital
Facility birth	37	2016-07-16	Caesarean_Section	Live_Birth	2800	Live_Birth		Live baby	Eligible	Ineligible for Follow-up	Male	2016-07-16	2015-10-15	Kenya	No Indication	24	1	St_Joseph-Ombo_Mission_Hospital
Facility birth	38	2016-07-17	Normal_Vaginal_Delivery	Live_Birth	2800	Live_Birth		Live baby	Eligible	Ineligible for Follow-up	Female	2016-07-17	2015-10-06	Kenya	No Indication	25	1	St_Joseph-Ombo_Mission_Hospital
Facility birth	35	2016-07-17	Caesarean_Section	Live_Birth	2800	Fresh_Still_Birth		Stillbirth	Eligible	Eligible for Follow-up	Female	2016-07-17	2015-11-15	Kenya	No Indication	24	1	St_Joseph-Ombo_Mission_Hospital
Facility birth	38	2016-07-20	Normal_Vaginal_Delivery	Live_Birth	2800	Live_Birth		Live baby	Eligible	Ineligible for Follow-up	Male	2016-07-20	2015-10-27	Kenya	No Indication	20	1	St_Joseph-Ombo_Mission_Hospital
Facility birth	37	2016-07-20	Caesarean_Section	Live_Birth	2800	Live_Birth		Live baby	Eligible	Ineligible for Follow-up	Female	2016-07-20	2015-10-22	Kenya	No Indication	28	1	St_Joseph-Ombo_Mission_Hospital
Facility birth	41	2016-07-21	Caesarean_Section	Live_Birth	2800	Live_Birth		Live baby	Eligible	Ineligible for Follow-up	Male	2016-07-21	2015-09-12	Kenya	No Indication	36	1	St_Joseph-Ombo_Mission_Hospital
Facility birth	38	2016-07-21	Caesarean_Section	Live_Birth	2800	Live_Birth		Live baby	Eligible	Ineligible for Follow-up	Male	2016-07-21	2015-11-02	Kenya	No Indication	31	1	St_Joseph-Ombo_Mission_Hospital
Facility birth	37	2016-07-21	Normal_Vaginal_Delivery	Live_Birth	2800	Live_Birth		Live baby	Eligible	Ineligible for Follow-up	Female	2016-07-21	2015-11-12	Kenya	No Indication	33	1	St_Joseph-Ombo_Mission_Hospital
Facility birth	39	2016-07-23	Normal_Vaginal_Delivery	Live_Birth	2800	Live_Birth		Live baby	Eligible	Ineligible for Follow-up	Male	2016-07-23	2015-10-20	Kenya	No Indication	29	1	St_Joseph-Ombo_Mission_Hospital
Facility birth	39	2016-07-24	Caesarean_Section	Live_Birth	2800	Live_Birth		Live baby	Eligible	Ineligible for Follow-up	Male	2016-07-24		Kenya	No Indication	25	1	St_Joseph-Ombo_Mission_Hospital
Facility birth	38	2016-07-24	Caesarean_Section	Live_Birth	2800	Live_Birth		Live baby	Eligible	Ineligible for Follow-up	Female	2016-07-24	2015-10-27	Kenya	No Indication	22	1	St_Joseph-Ombo_Mission_Hospital
Facility birth	38	2016-07-24	Caesarean_Section	Live_Birth	2800	Live_Birth		Live baby	Eligible	Ineligible for Follow-up	Female	2016-07-24		Kenya	No Indication	33	1	St_Joseph-Ombo_Mission_Hospital
Facility birth	37	2016-07-24	Normal_Vaginal_Delivery	Live_Birth	2800	Live_Birth		Live baby	Eligible	Ineligible for Follow-up	Male	2016-07-24	2015-11-11	Kenya	No Indication	24	1	St_Joseph-Ombo_Mission_Hospital
Facility birth	39	2016-07-25	Caesarean_Section	Live_Birth	2800	Live_Birth		Live baby	Eligible	Ineligible for Follow-up	Male	2016-07-25	2015-10-05	Kenya	No Indication	38	1	St_Joseph-Ombo_Mission_Hospital
Facility birth	38	2016-07-27	Normal_Vaginal_Delivery	Live_Birth	2800	Live_Birth		Live baby	Eligible	Ineligible for Follow-up	Male	2016-07-27	2015-10-13	Kenya	No Indication	17	1	St_Joseph-Ombo_Mission_Hospital
Facility birth	38	2016-07-27	Caesarean_Section	Live_Birth	2800	Live_Birth		Live baby	Eligible	Ineligible for Follow-up	Female	2016-07-27		Kenya	No Indication	30	1	St_Joseph-Ombo_Mission_Hospital
Facility birth	36	2016-07-27	Normal_Vaginal_Delivery	Live_Birth	2800	Live_Birth		Live baby	Eligible	Eligible for Follow-up	Female	2016-07-27	2015-10-18	Kenya	No Indication	32	1	St_Joseph-Ombo_Mission_Hospital
Facility birth	37	2016-07-28	Normal_Vaginal_Delivery	Live_Birth	2800	Live_Birth		Live baby	Eligible	Ineligible for Follow-up	Male	2016-07-28	2015-10-20	Kenya	No Indication	21	1	St_Joseph-Ombo_Mission_Hospital
Facility birth	38	2016-07-29	Caesarean_Section	Live_Birth	2800	Live_Birth		Live baby	Eligible	Ineligible for Follow-up	Male	2016-07-29	2015-10-16	Kenya	No Indication	28	1	St_Joseph-Ombo_Mission_Hospital
Facility birth	37	2016-07-30	Normal_Vaginal_Delivery	Live_Birth	2800	Live_Birth		Live baby	Eligible	Ineligible for Follow-up	Male	2016-07-30	2015-10-14	Kenya	No Indication	23	1	St_Joseph-Ombo_Mission_Hospital
Facility birth	40	2016-07-31	Normal_Vaginal_Delivery	Live_Birth	2800	Live_Birth		Live baby	Eligible	Ineligible for Follow-up	Male	2016-07-31	2015-10-15	Kenya	No Indication	27	1	St_Joseph-Ombo_Mission_Hospital
Facility birth	38	2016-07-31	Normal_Vaginal_Delivery	Live_Birth	2800	Live_Birth		Live baby	Eligible	Ineligible for Follow-up	Female	2016-07-31	2015-11-15	Kenya	No Indication	32	1	St_Joseph-Ombo_Mission_Hospital
Facility birth	38	2016-07-31	Normal_Vaginal_Delivery	Live_Birth	2800	Live_Birth		Live baby	Eligible	Ineligible for Follow-up	Male	2016-07-31	2015-11-22	Kenya	No Indication	24	1	St_Joseph-Ombo_Mission_Hospital
Facility birth	38	2016-07-31	Caesarean_Section	Live_Birth	2800	Live_Birth		Live baby	Eligible	Ineligible for Follow-up	Male	2016-07-31	2015-10-30	Kenya	No Indication	22	1	St_Joseph-Ombo_Mission_Hospital
Facility birth	36	2016-07-31	Normal_Vaginal_Delivery	Live_Birth	2800	Live_Birth		Live baby	Eligible	Eligible for Follow-up	Female	2016-07-31	2015-10-22	Kenya	No Indication	21	1	St_Joseph-Ombo_Mission_Hospital
Facility birth	39	2016-08-01	Normal_Vaginal_Delivery	Live_Birth	2800	Live_Birth		Live baby	Eligible	Ineligible for Follow-up	Female	2016-08-01		Kenya	No Indication	23	1	St_Joseph-Ombo_Mission_Hospital
Facility birth	38	2016-08-01	Normal_Vaginal_Delivery	Live_Birth	2800	Live_Birth		Live baby	Eligible	Ineligible for Follow-up	Male	2016-08-01		Kenya	No Indication	26	1	St_Joseph-Ombo_Mission_Hospital
Facility birth	35	2016-08-01	Normal_Vaginal_Delivery	Live_Birth	2800	Live_Birth		Live baby	Eligible	Eligible for Follow-up	Male	2016-08-01	2015-10-14	Kenya	No Indication	25	1	St_Joseph-Ombo_Mission_Hospital
Facility birth	37	2016-08-02	Normal_Vaginal_Delivery	Live_Birth	2800	Live_Birth		Live baby	Eligible	Ineligible for Follow-up	Female	2016-08-02	2015-11-02	Kenya	No Indication	25	1	St_Joseph-Ombo_Mission_Hospital
Facility birth	37	2016-08-02	Caesarean_Section	Live_Birth	2800	Live_Birth		Live baby	Eligible	Ineligible for Follow-up	Female	2016-08-02	2015-11-09	Kenya	No Indication	23	1	St_Joseph-Ombo_Mission_Hospital
Facility birth	38	2016-08-03	Normal_Vaginal_Delivery	Live_Birth	2800	Live_Birth		Live baby	Eligible	Ineligible for Follow-up	Male	2016-08-03	2015-10-28	Kenya	No Indication	27	1	St_Joseph-Ombo_Mission_Hospital
Facility birth	38	2016-08-03	Caesarean_Section	Live_Birth	2800	Live_Birth		Live baby	Eligible	Ineligible for Follow-up	Male	2016-08-03	2015-11-07	Kenya	No Indication	23	1	St_Joseph-Ombo_Mission_Hospital
Facility birth	36	2016-08-03	Normal_Vaginal_Delivery	Live_Birth	2800	Live_Birth		Live baby	Eligible	Eligible for Follow-up	Male	2016-08-03	2015-10-19	Kenya	No Indication	23	1	St_Joseph-Ombo_Mission_Hospital
Facility birth	39	2016-08-04	Caesarean_Section	Live_Birth	2800	Live_Birth		Live baby	Eligible	Ineligible for Follow-up	Female	2016-08-04	2015-11-05	Kenya	No Indication	24	1	St_Joseph-Ombo_Mission_Hospital
Facility birth	38	2016-08-04	Caesarean_Section	Live_Birth	2800	Live_Birth		Live baby	Eligible	Ineligible for Follow-up	Male	2016-08-04	2015-11-05	Kenya	No Indication	29	1	St_Joseph-Ombo_Mission_Hospital
Facility birth	38	2016-08-05	Normal_Vaginal_Delivery	Live_Birth	2800	Live_Birth		Live baby	Eligible	Ineligible for Follow-up	Female	2016-08-05	2015-10-26	Kenya	No Indication	23	1	St_Joseph-Ombo_Mission_Hospital
Facility birth	36	2016-08-05	Normal_Vaginal_Delivery	Live_Birth	2800	Live_Birth		Live baby	Eligible	Eligible for Follow-up	Male	2016-08-05	2015-09-02	Kenya	No Indication	27	1	St_Joseph-Ombo_Mission_Hospital
Facility birth	39	2016-08-06	Caesarean_Section	Live_Birth	2800	Live_Birth		Live baby	Eligible	Ineligible for Follow-up	Female	2016-08-06	2015-10-23	Kenya	No Indication	29	1	St_Joseph-Ombo_Mission_Hospital
Facility birth	39	2016-08-06	Caesarean_Section	Live_Birth	2800	Live_Birth		Live baby	Eligible	Ineligible for Follow-up	Male	2016-08-06	2015-11-02	Kenya	No Indication	28	1	St_Joseph-Ombo_Mission_Hospital
Facility birth	38	2016-08-06	Normal_Vaginal_Delivery	Live_Birth	2800	Live_Birth		Live baby	Eligible	Ineligible for Follow-up	Female	2016-08-06	2015-11-04	Kenya	No Indication	24	1	St_Joseph-Ombo_Mission_Hospital
Facility birth	38	2016-08-06	Caesarean_Section	Live_Birth	2800	Live_Birth		Live baby	Eligible	Ineligible for Follow-up	Female	2016-08-06	2015-10-07	Kenya	No Indication	21	1	St_Joseph-Ombo_Mission_Hospital
Facility birth	38	2016-08-06	Caesarean_Section	Live_Birth	2800	Live_Birth		Live baby	Eligible	Ineligible for Follow-up	Female	2016-08-06	2015-11-01	Kenya	No Indication	20	1	St_Joseph-Ombo_Mission_Hospital
Facility birth	37	2016-08-06	Normal_Vaginal_Delivery	Live_Birth	2800	Live_Birth		Live baby	Eligible	Ineligible for Follow-up	Female	2016-08-06	2015-11-06	Kenya	No Indication	28	1	St_Joseph-Ombo_Mission_Hospital
Facility birth	39	2016-08-07	Normal_Vaginal_Delivery	Live_Birth	2800	Live_Birth		Live baby	Eligible	Ineligible for Follow-up	Female	2016-08-07	2015-11-04	Kenya	No Indication	23	1	St_Joseph-Ombo_Mission_Hospital
Facility birth	38	2016-08-07	Normal_Vaginal_Delivery	Live_Birth	2800	Live_Birth		Live baby	Eligible	Ineligible for Follow-up	Female	2016-08-07	2015-10-05	Kenya	No Indication	24	1	St_Joseph-Ombo_Mission_Hospital
Facility birth	37	2016-08-08	Normal_Vaginal_Delivery	Live_Birth	2800	Live_Birth		Live baby	Eligible	Ineligible for Follow-up	Female	2016-08-08	2015-11-04	Kenya	No Indication	26	1	St_Joseph-Ombo_Mission_Hospital
Facility birth	36	2016-08-08	Caesarean_Section	Live_Birth	2800	Live_Birth		Live baby	Eligible	Eligible for Follow-up	Male	2016-08-08	2015-11-14	Kenya	No Indication	24	1	St_Joseph-Ombo_Mission_Hospital
Facility birth	32	2016-08-08	Caesarean_Section	Live_Birth	2800	Live_Birth		Live baby	Eligible	Eligible for Follow-up	Male	2016-08-08		Kenya	No Indication	26	1	St_Joseph-Ombo_Mission_Hospital
Facility birth	38	2016-08-09	Caesarean_Section	Live_Birth	2800	Live_Birth		Live baby	Eligible	Ineligible for Follow-up	Female	2016-08-09	2015-10-14	Kenya	No Indication	26	1	St_Joseph-Ombo_Mission_Hospital
Facility birth	37	2016-08-09	Caesarean_Section	Live_Birth	2800	Live_Birth		Live baby	Eligible	Ineligible for Follow-up	Male	2016-08-09	2015-11-10	Kenya	No Indication	24	1	St_Joseph-Ombo_Mission_Hospital
Facility birth	38	2016-08-10	Normal_Vaginal_Delivery	Live_Birth	2800	Live_Birth		Live baby	Eligible	Ineligible for Follow-up	Female	2016-08-10	2015-11-05	Kenya	No Indication	28	1	St_Joseph-Ombo_Mission_Hospital
Facility birth	38	2016-08-10	Normal_Vaginal_Delivery	Live_Birth	2800	Live_Birth		Live baby	Eligible	Ineligible for Follow-up	Female	2016-08-10	2015-11-06	Kenya	No Indication	23	1	St_Joseph-Ombo_Mission_Hospital
Facility birth	39	2016-08-11	Normal_Vaginal_Delivery	Live_Birth	2800	Live_Birth		Live baby	Eligible	Ineligible for Follow-up	Male	2016-08-11	2015-10-02	Kenya	No Indication	24	1	St_Joseph-Ombo_Mission_Hospital
Facility birth	39	2016-08-12	Caesarean_Section	Live_Birth	2800	Live_Birth		Live baby	Eligible	Ineligible for Follow-up	Male	2016-08-12	2015-11-10	Kenya	No Indication	22	1	St_Joseph-Ombo_Mission_Hospital
Facility birth	38	2016-08-13	Normal_Vaginal_Delivery	Live_Birth	2800	Live_Birth		Live baby	Eligible	Ineligible for Follow-up	Male	2016-08-13	2015-11-05	Kenya	No Indication	27	1	St_Joseph-Ombo_Mission_Hospital
Facility birth	38	2016-08-13	Caesarean_Section	Live_Birth	2800	Live_Birth		Live baby	Eligible	Ineligible for Follow-up	Female	2016-08-13	2015-11-13	Kenya	No Indication	25	1	St_Joseph-Ombo_Mission_Hospital
Facility birth	37	2016-08-13	Caesarean_Section	Live_Birth	2800	Live_Birth		Live baby	Eligible	Ineligible for Follow-up	Female	2016-08-13	2015-12-02	Kenya	No Indication	21	1	St_Joseph-Ombo_Mission_Hospital
Facility birth	35	2016-08-13	Normal_Vaginal_Delivery	Live_Birth	2800	Live_Birth		Live baby	Eligible	Eligible for Follow-up	Male	2016-08-13	2015-11-27	Kenya	No Indication	22	1	St_Joseph-Ombo_Mission_Hospital
Facility birth	39	2016-08-14	Normal_Vaginal_Delivery	Live_Birth	2800	Live_Birth		Live baby	Eligible	Ineligible for Follow-up	Male	2016-08-14	2015-10-05	Kenya	No Indication	25	1	St_Joseph-Ombo_Mission_Hospital
Facility birth	42	2016-08-15	Normal_Vaginal_Delivery	Live_Birth	2800	Live_Birth		Live baby	Eligible	Ineligible for Follow-up	Male	2016-08-15	2015-10-28	Kenya	No Indication	33	1	St_Joseph-Ombo_Mission_Hospital
Facility birth	39	2016-08-15	Normal_Vaginal_Delivery	Live_Birth	2800	Live_Birth		Live baby	Eligible	Ineligible for Follow-up	Female	2016-08-15	2015-11-09	Kenya	No Indication	39	1	St_Joseph-Ombo_Mission_Hospital
Facility birth	38	2016-08-15	Caesarean_Section	Live_Birth	2800	Live_Birth		Live baby	Eligible	Ineligible for Follow-up	Female	2016-08-15	2015-11-13	Kenya	No Indication	27	2	St_Joseph-Ombo_Mission_Hospital
Facility birth	38	2016-08-15	Caesarean_Section	Live_Birth	2800	Live_Birth		Live baby	Eligible	Ineligible for Follow-up	Female	2016-08-15	2015-11-13	Kenya	No Indication	27	2	St_Joseph-Ombo_Mission_Hospital
Facility birth	37	2016-08-15	Normal_Vaginal_Delivery	Live_Birth	2800	Live_Birth		Live baby	Eligible	Ineligible for Follow-up	Female	2016-08-15	2015-11-25	Kenya	No Indication	31	1	St_Joseph-Ombo_Mission_Hospital
Facility birth	40	2016-08-16	Normal_Vaginal_Delivery	Live_Birth	2800	Live_Birth		Died_Before_Discharge	Eligible	Ineligible for Follow-up	Male	2016-08-16	2015-12-28	Kenya	No Indication	37	1	St_Joseph-Ombo_Mission_Hospital
Facility birth	38	2016-08-16	Normal_Vaginal_Delivery	Live_Birth	2800	Live_Birth		Live baby	Eligible	Ineligible for Follow-up	Female	2016-08-16	2015-11-11	Kenya	No Indication	27	1	St_Joseph-Ombo_Mission_Hospital
Facility birth	38	2016-08-16	Caesarean_Section	Live_Birth	2800	Live_Birth		Live baby	Eligible	Ineligible for Follow-up	Female	2016-08-16	2015-11-08	Kenya	No Indication	21	1	St_Joseph-Ombo_Mission_Hospital
Facility birth	38	2016-08-16	Caesarean_Section	Live_Birth	2800	Live_Birth		Live baby	Eligible	Ineligible for Follow-up	Male	2016-08-16		Kenya	No Indication	25	1	St_Joseph-Ombo_Mission_Hospital
Facility birth	39	2016-08-17	Normal_Vaginal_Delivery	Live_Birth	2800	Live_Birth		Live baby	Eligible	Ineligible for Follow-up	Female	2016-08-17	2015-11-11	Kenya	No Indication	22	1	St_Joseph-Ombo_Mission_Hospital
Facility birth	39	2016-08-17	Caesarean_Section	Live_Birth	2800	Live_Birth		Live baby	Eligible	Ineligible for Follow-up	Male	2016-08-17	2015-11-10	Kenya	No Indication	33	1	St_Joseph-Ombo_Mission_Hospital
Facility birth	38	2016-08-17	Caesarean_Section	Live_Birth	2800	Live_Birth		Live baby	Eligible	Ineligible for Follow-up	Male	2016-08-17	2015-11-12	Kenya	No Indication	28	1	St_Joseph-Ombo_Mission_Hospital
Facility birth	37	2016-08-17	Caesarean_Section	Live_Birth	2800	Live_Birth		Live baby	Eligible	Ineligible for Follow-up	Female	2016-08-17	2015-12-02	Kenya	No Indication	32	1	St_Joseph-Ombo_Mission_Hospital
Facility birth	38	2016-08-18	Normal_Vaginal_Delivery	Live_Birth	2800	Live_Birth		Live baby	Eligible	Ineligible for Follow-up	Female	2016-08-18		Kenya	No Indication	25	1	St_Joseph-Ombo_Mission_Hospital
Facility birth	38	2016-08-18	Normal_Vaginal_Delivery	Live_Birth	2800	Live_Birth		Live baby	Eligible	Ineligible for Follow-up	Female	2016-08-18		Kenya	No Indication	32	1	St_Joseph-Ombo_Mission_Hospital
Facility birth	38	2016-08-18	Caesarean_Section	Live_Birth	2800	Live_Birth		Live baby	Eligible	Ineligible for Follow-up	Female	2016-08-18	2015-12-10	Kenya	No Indication	25	1	St_Joseph-Ombo_Mission_Hospital
Facility birth	38	2016-08-19	Normal_Vaginal_Delivery	Live_Birth	2800	Live_Birth		Live baby	Eligible	Ineligible for Follow-up	Female	2016-08-19	2015-12-01	Kenya	No Indication	16	1	St_Joseph-Ombo_Mission_Hospital
Facility birth	38	2016-08-19	Normal_Vaginal_Delivery	Live_Birth	2800	Live_Birth		Live baby	Eligible	Ineligible for Follow-up	Female	2016-08-19		Kenya	No Indication	33	1	St_Joseph-Ombo_Mission_Hospital
Facility birth	38	2016-08-19	Caesarean_Section	Live_Birth	2800	Live_Birth		Live baby	Eligible	Ineligible for Follow-up	Male	2016-08-19	2015-11-29	Kenya	No Indication	29	1	St_Joseph-Ombo_Mission_Hospital
Facility birth	37	2016-08-19	Normal_Vaginal_Delivery	Live_Birth	2800	Live_Birth		Live baby	Eligible	Ineligible for Follow-up	Male	2016-08-19	2015-12-21	Kenya	No Indication	29	1	St_Joseph-Ombo_Mission_Hospital
Facility birth	37	2016-08-19	Caesarean_Section	Live_Birth	2800	Live_Birth		Live baby	Eligible	Ineligible for Follow-up	Female	2016-08-19	2015-12-21	Kenya	No Indication	19	1	St_Joseph-Ombo_Mission_Hospital
Facility birth	38	2016-08-21	Normal_Vaginal_Delivery	Live_Birth	2800	Live_Birth		Live baby	Eligible	Ineligible for Follow-up	Male	2016-08-21	2015-12-10	Kenya	No Indication	21	1	St_Joseph-Ombo_Mission_Hospital
Facility birth	38	2016-08-21	Normal_Vaginal_Delivery	Live_Birth	2800	Live_Birth		Live baby	Eligible	Ineligible for Follow-up	Male	2016-08-21		Kenya	No Indication	18	1	St_Joseph-Ombo_Mission_Hospital
Facility birth	38	2016-08-21	Caesarean_Section	Live_Birth	2800	Live_Birth		Live baby	Eligible	Ineligible for Follow-up	Female	2016-08-21	2015-11-20	Kenya	No Indication	35	1	St_Joseph-Ombo_Mission_Hospital
Facility birth	38	2016-08-22	Normal_Vaginal_Delivery	Live_Birth	2800	Live_Birth		Died_Before_Discharge	Eligible	Ineligible for Follow-up	Female	2016-08-22	2015-11-19	Kenya	No Indication	28	1	St_Joseph-Ombo_Mission_Hospital
Facility birth	38	2016-08-22	Normal_Vaginal_Delivery	Live_Birth	2800	Live_Birth		Live baby	Eligible	Ineligible for Follow-up	Male	2016-08-22	2015-11-20	Kenya	No Indication	25	1	St_Joseph-Ombo_Mission_Hospital
Facility birth	38	2016-08-22	Normal_Vaginal_Delivery	Live_Birth	2800	Live_Birth		Live baby	Eligible	Ineligible for Follow-up	Female	2016-08-22	2015-11-26	Kenya	No Indication	31	1	St_Joseph-Ombo_Mission_Hospital
Facility birth	38	2016-08-22	Caesarean_Section	Live_Birth	2800	Live_Birth		Live baby	Eligible	Ineligible for Follow-up	Male	2016-08-22	2015-11-09	Kenya	No Indication	30	1	St_Joseph-Ombo_Mission_Hospital
Facility birth	38	2016-08-22	Caesarean_Section	Live_Birth	2800	Live_Birth		Live baby	Eligible	Ineligible for Follow-up	Female	2016-08-22	2015-11-28	Kenya	No Indication	28	1	St_Joseph-Ombo_Mission_Hospital
Facility birth	36	2016-08-22	Caesarean_Section	Live_Birth	2800	Live_Birth		Live baby	Eligible	Eligible for Follow-up	Female	2016-08-22	2015-11-23	Kenya	No Indication	18	1	St_Joseph-Ombo_Mission_Hospital
Facility birth	34	2016-08-22	Caesarean_Section	Live_Birth	2800	Live_Birth		Live baby	Eligible	Eligible for Follow-up	Male	2016-08-22	2016-01-08	Kenya	No Indication	26	1	St_Joseph-Ombo_Mission_Hospital
Facility birth	38	2016-08-23	Normal_Vaginal_Delivery	Live_Birth	2800	Live_Birth		Live baby	Eligible	Ineligible for Follow-up	Female	2016-08-23	2015-09-27	Kenya	No Indication	28	1	St_Joseph-Ombo_Mission_Hospital
Facility birth	38	2016-08-23	Normal_Vaginal_Delivery	Live_Birth	2800	Live_Birth		Live baby	Eligible	Ineligible for Follow-up	Male	2016-08-23	2015-11-17	Kenya	No Indication	24	1	St_Joseph-Ombo_Mission_Hospital
Facility birth	37	2016-08-23	Normal_Vaginal_Delivery	Live_Birth	2800	Live_Birth		Live baby	Eligible	Ineligible for Follow-up	Male	2016-08-23	2015-10-30	Kenya	No Indication	22	1	St_Joseph-Ombo_Mission_Hospital
Facility birth	36	2016-08-23	Normal_Vaginal_Delivery	Live_Birth	2800	Live_Birth		Live baby	Eligible	Eligible for Follow-up	Male	2016-08-23	2016-01-08	Kenya	No Indication	22	1	St_Joseph-Ombo_Mission_Hospital
Facility birth	38	2016-08-24	Normal_Vaginal_Delivery	Live_Birth	2800	Live_Birth		Live baby	Eligible	Ineligible for Follow-up	Male	2016-08-24	2015-11-26	Kenya	No Indication	18	1	St_Joseph-Ombo_Mission_Hospital
Facility birth	38	2016-08-24	Caesarean_Section	Live_Birth	2800	Live_Birth		Live baby	Eligible	Ineligible for Follow-up	Female	2016-08-24	2015-12-01	Kenya	No Indication	40	1	St_Joseph-Ombo_Mission_Hospital
Facility birth	37	2016-08-24	Caesarean_Section	Live_Birth	2800	Live_Birth		Live baby	Eligible	Ineligible for Follow-up	Female	2016-08-24	2015-11-28	Kenya	No Indication	36	1	St_Joseph-Ombo_Mission_Hospital
Facility birth	39	2016-08-26	Normal_Vaginal_Delivery	Live_Birth	2800	Live_Birth		Live baby	Eligible	Ineligible for Follow-up	Female	2016-08-26	2015-11-20	Kenya	No Indication	19	1	St_Joseph-Ombo_Mission_Hospital
Facility birth	38	2016-08-26	Caesarean_Section	Live_Birth	2800	Fresh_Still_Birth		Stillbirth	Eligible	Ineligible for Follow-up	Male	2016-08-26		Kenya	No Indication	19	1	St_Joseph-Ombo_Mission_Hospital
Facility birth	38	2016-08-26	Caesarean_Section	Live_Birth	2800	Live_Birth		Live baby	Eligible	Ineligible for Follow-up	Male	2016-08-26	2015-12-19	Kenya	No Indication	33	1	St_Joseph-Ombo_Mission_Hospital
Facility birth	42	2016-08-27	Normal_Vaginal_Delivery	Live_Birth	2800	Live_Birth		Live baby	Eligible	Ineligible for Follow-up	Female	2016-08-27	2015-11-27	Kenya	No Indication	24	1	St_Joseph-Ombo_Mission_Hospital
Facility birth	38	2016-08-28	Normal_Vaginal_Delivery	Live_Birth	2800	Live_Birth		Live baby	Eligible	Ineligible for Follow-up	Female	2016-08-28	2015-11-27	Kenya	No Indication	29	1	St_Joseph-Ombo_Mission_Hospital
Facility birth	38	2016-08-28	Normal_Vaginal_Delivery	Live_Birth	2800	Live_Birth		Live baby	Eligible	Ineligible for Follow-up	Male	2016-08-28	2015-11-28	Kenya	No Indication	20	1	St_Joseph-Ombo_Mission_Hospital
Facility birth	37	2016-08-28	Caesarean_Section	Live_Birth	2800	Live_Birth		Live baby	Eligible	Ineligible for Follow-up	Male	2016-08-28	2015-12-08	Kenya	No Indication	38	1	St_Joseph-Ombo_Mission_Hospital
Facility birth	40	2016-08-29	Normal_Vaginal_Delivery	Live_Birth	2800	Fresh_Still_Birth		Stillbirth	Eligible	Ineligible for Follow-up	Male	2016-08-29	2015-12-02	Kenya	No Indication	24	1	St_Joseph-Ombo_Mission_Hospital
Facility birth	40	2016-08-29	Caesarean_Section	Live_Birth	2800	Live_Birth		Live baby	Eligible	Ineligible for Follow-up	Male	2016-08-29		Kenya	No Indication	26	1	St_Joseph-Ombo_Mission_Hospital
Facility birth	38	2016-08-29	Normal_Vaginal_Delivery	Live_Birth	2800	Live_Birth		Live baby	Eligible	Ineligible for Follow-up	Female	2016-08-29	2015-11-17	Kenya	No Indication	26	1	St_Joseph-Ombo_Mission_Hospital
Facility birth	38	2016-08-29	Normal_Vaginal_Delivery	Live_Birth	2800	Live_Birth		Live baby	Eligible	Ineligible for Follow-up	Female	2016-08-29	2015-12-12	Kenya	No Indication	22	1	St_Joseph-Ombo_Mission_Hospital
Facility birth	38	2016-08-29	Normal_Vaginal_Delivery	Live_Birth	2800	Live_Birth		Live baby	Eligible	Ineligible for Follow-up	Male	2016-08-29	2015-12-17	Kenya	No Indication	29	1	St_Joseph-Ombo_Mission_Hospital
Facility birth	38	2016-08-29	Normal_Vaginal_Delivery	Live_Birth	2800	Live_Birth		Live baby	Eligible	Ineligible for Follow-up	Male	2016-08-29	2016-02-28	Kenya	No Indication	19	1	St_Joseph-Ombo_Mission_Hospital
Facility birth	38	2016-08-29	Normal_Vaginal_Delivery	Live_Birth	2800	Live_Birth		Live baby	Eligible	Ineligible for Follow-up	Male	2016-08-29		Kenya	No Indication	19	1	St_Joseph-Ombo_Mission_Hospital
Facility birth	36	2016-08-29	Normal_Vaginal_Delivery	Live_Birth	2800	Live_Birth		Live baby	Eligible	Eligible for Follow-up	Female	2016-08-29	2015-12-03	Kenya	No Indication	15	1	St_Joseph-Ombo_Mission_Hospital
Facility birth	39	2016-08-30	Normal_Vaginal_Delivery	Live_Birth	2800	Live_Birth		Live baby	Eligible	Ineligible for Follow-up	Male	2016-08-30	2015-11-30	Kenya	No Indication	33	1	St_Joseph-Ombo_Mission_Hospital
Facility birth	39	2016-08-30	Caesarean_Section	Live_Birth	2800	Live_Birth		Live baby	Eligible	Ineligible for Follow-up	Male	2016-08-30	2015-12-01	Kenya	No Indication	29	1	St_Joseph-Ombo_Mission_Hospital
Facility birth	39	2016-08-30	Caesarean_Section	Live_Birth	2800	Live_Birth		Live baby	Eligible	Ineligible for Follow-up	Female	2016-08-30	2015-12-06	Kenya	No Indication	31	1	St_Joseph-Ombo_Mission_Hospital
Facility birth	38	2016-08-30	Normal_Vaginal_Delivery	Live_Birth	2800	Live_Birth		Live baby	Eligible	Ineligible for Follow-up	Male	2016-08-30	2015-11-16	Kenya	No Indication	26	1	St_Joseph-Ombo_Mission_Hospital
Facility birth	38	2016-08-30	Normal_Vaginal_Delivery	Live_Birth	2800	Live_Birth		Live baby	Eligible	Ineligible for Follow-up	Male	2016-08-30	2015-11-20	Kenya	No Indication	30	1	St_Joseph-Ombo_Mission_Hospital
Facility birth	36	2016-08-30	Caesarean_Section	Live_Birth	2800	Live_Birth		Live baby	Eligible	Eligible for Follow-up	Male	2016-08-30		Kenya	No Indication	37	1	St_Joseph-Ombo_Mission_Hospital
Facility birth	39	2016-08-31	Normal_Vaginal_Delivery	Live_Birth	2800	Live_Birth		Live baby	Eligible	Ineligible for Follow-up	Female	2016-08-31	2015-09-28	Kenya	No Indication	24	1	St_Joseph-Ombo_Mission_Hospital
Facility birth	39	2016-08-31	Normal_Vaginal_Delivery	Live_Birth	2800	Live_Birth		Live baby	Eligible	Ineligible for Follow-up	Male	2016-08-31	2015-11-25	Kenya	No Indication	29	1	St_Joseph-Ombo_Mission_Hospital
Facility birth	38	2016-08-31	Normal_Vaginal_Delivery	Live_Birth	2800			Unknown	Eligible	Ineligible for Follow-up	Female	2016-08-31	2015-11-16	Kenya	No Indication	27	1	St_Joseph-Ombo_Mission_Hospital
Facility birth	38	2016-08-31	Normal_Vaginal_Delivery	Live_Birth	2800	Live_Birth		Live baby	Eligible	Ineligible for Follow-up	Male	2016-08-31	2015-11-26	Kenya	No Indication	22	1	St_Joseph-Ombo_Mission_Hospital
Facility birth	38	2016-08-31	Normal_Vaginal_Delivery	Live_Birth	2800	Live_Birth		Live baby	Eligible	Ineligible for Follow-up	Female	2016-08-31		Kenya	No Indication	27	2	St_Joseph-Ombo_Mission_Hospital
Facility birth	38	2016-08-31	Caesarean_Section	Live_Birth	2800	Fresh_Still_Birth		Stillbirth	Eligible	Ineligible for Follow-up	Male	2016-08-31		Kenya	No Indication	27	2	St_Joseph-Ombo_Mission_Hospital
Facility birth	37	2016-08-31	Normal_Vaginal_Delivery	Live_Birth	2800	Live_Birth		Live baby	Eligible	Ineligible for Follow-up	Male	2016-08-31	2015-12-16	Kenya	No Indication	28	1	St_Joseph-Ombo_Mission_Hospital
Facility birth	40	2016-09-01	Normal_Vaginal_Delivery	Live_Birth	2800	Live_Birth		Live baby	Eligible	Ineligible for Follow-up	Female	2016-09-01	2015-11-22	Kenya	No Indication	23	1	St_Joseph-Ombo_Mission_Hospital
Facility birth	40	2016-09-01	Normal_Vaginal_Delivery	Live_Birth	2800	Live_Birth		Live baby	Eligible	Ineligible for Follow-up	Female	2016-09-01	2015-11-28	Kenya	No Indication	29	1	St_Joseph-Ombo_Mission_Hospital
Facility birth	39	2016-09-01	Normal_Vaginal_Delivery	Live_Birth	2800	Live_Birth		Live baby	Eligible	Ineligible for Follow-up	Male	2016-09-01	2015-12-03	Kenya	No Indication	26	1	St_Joseph-Ombo_Mission_Hospital
Facility birth	36	2016-09-01	Normal_Vaginal_Delivery	Live_Birth	2800	Live_Birth		Live baby	Eligible	Eligible for Follow-up	Male	2016-09-01	2015-12-23	Kenya	No Indication	35	1	St_Joseph-Ombo_Mission_Hospital
Facility birth	40	2016-09-02	Normal_Vaginal_Delivery	Live_Birth	2800	Live_Birth		Live baby	Eligible	Ineligible for Follow-up	Male	2016-09-02	2015-12-23	Kenya	No Indication	35	1	St_Joseph-Ombo_Mission_Hospital
Facility birth	39	2016-09-02	Normal_Vaginal_Delivery	Live_Birth	2800	Live_Birth		Live baby	Eligible	Ineligible for Follow-up	Female	2016-09-02	2015-12-20	Kenya	No Indication	21	1	St_Joseph-Ombo_Mission_Hospital
Facility birth	38	2016-09-02	Normal_Vaginal_Delivery	Live_Birth	2800	Live_Birth		Live baby	Eligible	Ineligible for Follow-up	Female	2016-09-02	2015-11-16	Kenya	No Indication	28	1	St_Joseph-Ombo_Mission_Hospital
Facility birth	38	2016-09-02	Normal_Vaginal_Delivery	Live_Birth	2800	Live_Birth		Live baby	Eligible	Ineligible for Follow-up	Male	2016-09-02	2015-11-27	Kenya	No Indication	16	1	St_Joseph-Ombo_Mission_Hospital
Facility birth	38	2016-09-02	Normal_Vaginal_Delivery	Live_Birth	2800	Live_Birth		Live baby	Eligible	Ineligible for Follow-up	Male	2016-09-02	2015-12-23	Kenya	No Indication	35	1	St_Joseph-Ombo_Mission_Hospital
Facility birth	38	2016-09-02	Normal_Vaginal_Delivery	Live_Birth	2800	Live_Birth		Live baby	Eligible	Ineligible for Follow-up	Female	2016-09-02		Kenya	No Indication	18	1	St_Joseph-Ombo_Mission_Hospital
Facility birth	38	2016-09-02	Caesarean_Section	Live_Birth	2800	Live_Birth		Live baby	Eligible	Ineligible for Follow-up	Male	2016-09-02	2015-12-10	Kenya	No Indication	25	1	St_Joseph-Ombo_Mission_Hospital
Facility birth	36	2016-09-02	Normal_Vaginal_Delivery	Live_Birth	2800	Live_Birth		Live baby	Eligible	Eligible for Follow-up	Female	2016-09-02	2015-12-23	Kenya	No Indication	16	1	St_Joseph-Ombo_Mission_Hospital
Facility birth	39	2016-09-03	Normal_Vaginal_Delivery	Live_Birth	2800	Live_Birth		Live baby	Eligible	Ineligible for Follow-up	Male	2016-09-03	2015-11-28	Kenya	No Indication	33	1	St_Joseph-Ombo_Mission_Hospital
Facility birth	39	2016-09-03	Normal_Vaginal_Delivery	Live_Birth	2800	Live_Birth		Live baby	Eligible	Ineligible for Follow-up	Female	2016-09-03	2015-12-01	Kenya	No Indication	20	1	St_Joseph-Ombo_Mission_Hospital
Facility birth	38	2016-09-03	Normal_Vaginal_Delivery	Live_Birth	2800	Live_Birth		Live baby	Eligible	Ineligible for Follow-up	Male	2016-09-03	2015-11-13	Kenya	No Indication	21	1	St_Joseph-Ombo_Mission_Hospital
Facility birth	38	2016-09-03	Normal_Vaginal_Delivery	Live_Birth	2800	Live_Birth		Live baby	Eligible	Ineligible for Follow-up	Female	2016-09-03	2015-11-25	Kenya	No Indication	23	1	St_Joseph-Ombo_Mission_Hospital
Facility birth	38	2016-09-03	Normal_Vaginal_Delivery	Live_Birth	2800	Live_Birth		Live baby	Eligible	Ineligible for Follow-up	Male	2016-09-03	2015-11-27	Kenya	No Indication	33	1	St_Joseph-Ombo_Mission_Hospital
Facility birth	38	2016-09-03	Normal_Vaginal_Delivery	Live_Birth	2800	Live_Birth		Live baby	Eligible	Ineligible for Follow-up	Male	2016-09-03	2015-11-27	Kenya	No Indication	24	1	St_Joseph-Ombo_Mission_Hospital
Facility birth	38	2016-09-03	Normal_Vaginal_Delivery	Live_Birth	2800	Live_Birth		Live baby	Eligible	Ineligible for Follow-up	Male	2016-09-03	2015-12-05	Kenya	No Indication	26	1	St_Joseph-Ombo_Mission_Hospital
Facility birth	38	2016-09-03	Caesarean_Section	Live_Birth	2800	Live_Birth		Unknown	Eligible	Ineligible for Follow-up	Male	2016-09-03	2015-11-28	Kenya	No Indication	39	1	St_Joseph-Ombo_Mission_Hospital
Facility birth	36	2016-09-03	Normal_Vaginal_Delivery	Live_Birth	2800	Live_Birth		Live baby	Eligible	Eligible for Follow-up	Male	2016-09-03	2015-11-20	Kenya	No Indication	20	1	St_Joseph-Ombo_Mission_Hospital
Facility birth	36	2016-09-03	Normal_Vaginal_Delivery	Live_Birth	2800	Live_Birth		Live baby	Eligible	Eligible for Follow-up	Male	2016-09-03		Kenya	No Indication	22	1	St_Joseph-Ombo_Mission_Hospital
Facility birth	38	2016-09-04	Normal_Vaginal_Delivery	Live_Birth	2800	Live_Birth		Unknown	Eligible	Ineligible for Follow-up	Male	2016-09-04	2015-11-21	Kenya	No Indication	34	1	St_Joseph-Ombo_Mission_Hospital
Facility birth	38	2016-09-04	Normal_Vaginal_Delivery	Live_Birth	2800	Live_Birth		Live baby	Eligible	Ineligible for Follow-up	Female	2016-09-04	2015-12-06	Kenya	No Indication	25	1	St_Joseph-Ombo_Mission_Hospital
Facility birth	38	2016-09-04	Normal_Vaginal_Delivery	Live_Birth	2800	Live_Birth		Live baby	Eligible	Ineligible for Follow-up	Female	2016-09-04	2015-12-18	Kenya	No Indication	26	1	St_Joseph-Ombo_Mission_Hospital
Facility birth	38	2016-09-04	Normal_Vaginal_Delivery	Live_Birth	2800	Live_Birth		Live baby	Eligible	Ineligible for Follow-up	Male	2016-09-04	2015-12-20	Kenya	No Indication	20	1	St_Joseph-Ombo_Mission_Hospital
Facility birth	38	2016-09-04	Normal_Vaginal_Delivery	Live_Birth	2800	Live_Birth		Live baby	Eligible	Ineligible for Follow-up	Male	2016-09-04	2015-12-25	Kenya	No Indication	30	1	St_Joseph-Ombo_Mission_Hospital
Facility birth	37	2016-09-04	Normal_Vaginal_Delivery	Live_Birth	2800	Live_Birth		Unknown	Eligible	Ineligible for Follow-up	Male	2016-09-04	2015-12-12	Kenya	No Indication	15	1	St_Joseph-Ombo_Mission_Hospital
Facility birth	36	2016-09-04	Normal_Vaginal_Delivery	Live_Birth	2800	Live_Birth		Live baby	Eligible	Eligible for Follow-up	Female	2016-09-04	2015-11-05	Kenya	No Indication	20	1	St_Joseph-Ombo_Mission_Hospital
Facility birth	42	2016-09-05	Normal_Vaginal_Delivery	Live_Birth	2800	Live_Birth		Live baby	Eligible	Ineligible for Follow-up	Male	2016-09-05	2015-11-13	Kenya	No Indication	23	1	St_Joseph-Ombo_Mission_Hospital
Facility birth	38	2016-09-05	Normal_Vaginal_Delivery	Live_Birth	2800	Live_Birth		Live baby	Eligible	Ineligible for Follow-up	Female	2016-09-05	2015-11-16	Kenya	No Indication	23	1	St_Joseph-Ombo_Mission_Hospital
Facility birth	38	2016-09-05	Normal_Vaginal_Delivery	Live_Birth	2800	Live_Birth		Live baby	Eligible	Ineligible for Follow-up	Male	2016-09-05	2015-11-30	Kenya	No Indication	25	1	St_Joseph-Ombo_Mission_Hospital
Facility birth	38	2016-09-05	Caesarean_Section	Live_Birth	2800	Live_Birth		Live baby	Eligible	Ineligible for Follow-up	Female	2016-09-05	2015-11-14	Kenya	No Indication	19	1	St_Joseph-Ombo_Mission_Hospital
Facility birth	38	2016-09-05	Caesarean_Section	Live_Birth	2800	Live_Birth		Unknown	Eligible	Ineligible for Follow-up	Female	2016-09-05	2015-12-05	Kenya	No Indication	28	1	St_Joseph-Ombo_Mission_Hospital
Facility birth	42	2016-09-06	Normal_Vaginal_Delivery	Live_Birth	2800	Live_Birth		Live baby	Eligible	Ineligible for Follow-up	Female	2016-09-06	2015-11-17	Kenya	No Indication	27	1	St_Joseph-Ombo_Mission_Hospital
Facility birth	40	2016-09-06	Caesarean_Section	Live_Birth	2800	Live_Birth		Live baby	Eligible	Ineligible for Follow-up	Male	2016-09-06	2015-11-24	Kenya	No Indication	24	1	St_Joseph-Ombo_Mission_Hospital
Facility birth	38	2016-09-06	Normal_Vaginal_Delivery	Live_Birth	2800	Live_Birth		Live baby	Eligible	Ineligible for Follow-up	Female	2016-09-06	2015-12-09	Kenya	No Indication	27	1	St_Joseph-Ombo_Mission_Hospital
Facility birth	38	2016-09-06	Normal_Vaginal_Delivery	Live_Birth	2800	Live_Birth		Unknown	Eligible	Ineligible for Follow-up	Male	2016-09-06	2015-12-18	Kenya	No Indication	20	1	St_Joseph-Ombo_Mission_Hospital
Facility birth	38	2016-09-06	Normal_Vaginal_Delivery	Live_Birth	2800	Live_Birth		Live baby	Eligible	Ineligible for Follow-up	Female	2016-09-06	2016-03-28	Kenya	No Indication	17	1	St_Joseph-Ombo_Mission_Hospital
Facility birth	40	2016-09-07	Caesarean_Section	Live_Birth	2800	Live_Birth		Live baby	Eligible	Ineligible for Follow-up	Female	2016-09-07	2015-11-30	Kenya	No Indication	29	1	St_Joseph-Ombo_Mission_Hospital
Facility birth	38	2016-09-07	Caesarean_Section	Live_Birth	2800	Live_Birth		Live baby	Eligible	Ineligible for Follow-up	Female	2016-09-07	2015-11-27	Kenya	No Indication	31	1	St_Joseph-Ombo_Mission_Hospital
Facility birth	38	2016-09-07	Caesarean_Section	Live_Birth	2800	Live_Birth		Live baby	Eligible	Ineligible for Follow-up	Male	2016-09-07	2015-12-15	Kenya	No Indication	15	1	St_Joseph-Ombo_Mission_Hospital
Facility birth	36	2016-09-07	Normal_Vaginal_Delivery	Live_Birth	2800	Live_Birth		Unknown	Eligible	Eligible for Follow-up	Male	2016-09-07		Kenya	No Indication	26	1	St_Joseph-Ombo_Mission_Hospital
Facility birth	38	2016-09-08	Normal_Vaginal_Delivery	Live_Birth	2800	Live_Birth		Live baby	Eligible	Ineligible for Follow-up	Male	2016-09-08	2015-12-03	Kenya	No Indication	23	1	St_Joseph-Ombo_Mission_Hospital
Facility birth	38	2016-09-08	Caesarean_Section	Live_Birth	2800	Live_Birth		Live baby	Eligible	Ineligible for Follow-up	Female	2016-09-08	2016-01-02	Kenya	No Indication	33	1	St_Joseph-Ombo_Mission_Hospital
Facility birth	39	2016-09-09	Normal_Vaginal_Delivery	Live_Birth	2800	Live_Birth		Live baby	Eligible	Ineligible for Follow-up	Female	2016-09-09	2015-12-01	Kenya	No Indication	39	1	St_Joseph-Ombo_Mission_Hospital
Facility birth	38	2016-09-09	Normal_Vaginal_Delivery	Live_Birth	2800	Live_Birth		Unknown	Eligible	Ineligible for Follow-up	Female	2016-09-09	2015-12-04	Kenya	No Indication	23	1	St_Joseph-Ombo_Mission_Hospital
Facility birth	38	2016-09-09	Normal_Vaginal_Delivery	Live_Birth	2800	Live_Birth		Live baby	Eligible	Ineligible for Follow-up	Female	2016-09-09	2015-12-10	Kenya	No Indication	28	1	St_Joseph-Ombo_Mission_Hospital
Facility birth	38	2016-09-09	Normal_Vaginal_Delivery	Live_Birth	2800	Live_Birth		Live baby	Eligible	Ineligible for Follow-up	Female	2016-09-09	2016-01-01	Kenya	No Indication	34	1	St_Joseph-Ombo_Mission_Hospital
Facility birth	38	2016-09-09	Normal_Vaginal_Delivery	Live_Birth	2800	Live_Birth		Live baby	Eligible	Ineligible for Follow-up	Female	2016-09-09	2016-02-22	Kenya	No Indication	27	1	St_Joseph-Ombo_Mission_Hospital
Facility birth	39	2016-09-10	Caesarean_Section	Live_Birth	2800	Live_Birth		Live baby	Eligible	Ineligible for Follow-up	Female	2016-09-10	2015-12-16	Kenya	No Indication	37	1	St_Joseph-Ombo_Mission_Hospital
Facility birth	37	2016-09-10	Caesarean_Section	Live_Birth	2800	Live_Birth		Live baby	Eligible	Ineligible for Follow-up	Male	2016-09-10	2015-12-12	Kenya	No Indication	37	1	St_Joseph-Ombo_Mission_Hospital
Facility birth	38	2016-09-11	Caesarean_Section	Live_Birth	2800	Live_Birth		Live baby	Eligible	Ineligible for Follow-up	Female	2016-09-11	2015-12-17	Kenya	No Indication	26	2	St_Joseph-Ombo_Mission_Hospital
Facility birth	38	2016-09-11	Caesarean_Section	Live_Birth	2800	Live_Birth		Live baby	Eligible	Ineligible for Follow-up	Female	2016-09-11	2015-12-17	Kenya	No Indication	26	2	St_Joseph-Ombo_Mission_Hospital
Facility birth	38	2016-09-12	Normal_Vaginal_Delivery	Live_Birth	2800	Live_Birth		Live baby	Eligible	Ineligible for Follow-up	Female	2016-09-12	2015-12-02	Kenya	No Indication	32	1	St_Joseph-Ombo_Mission_Hospital
Facility birth	40	2016-09-13	Normal_Vaginal_Delivery	Live_Birth	2800	Live_Birth		Live baby	Eligible	Ineligible for Follow-up	Female	2016-09-13	2015-12-06	Kenya	No Indication	21	1	St_Joseph-Ombo_Mission_Hospital
Facility birth	40	2016-09-13	Normal_Vaginal_Delivery	Live_Birth	2800	Live_Birth		Live baby	Eligible	Ineligible for Follow-up	Female	2016-09-13	2015-12-06	Kenya	No Indication	30	1	St_Joseph-Ombo_Mission_Hospital
Facility birth	38	2016-09-14	Normal_Vaginal_Delivery	Live_Birth	2800	Live_Birth		Live baby	Eligible	Ineligible for Follow-up	Male	2016-09-14	2015-11-05	Kenya	No Indication	20	1	St_Joseph-Ombo_Mission_Hospital
Facility birth	38	2016-09-14	Normal_Vaginal_Delivery	Live_Birth	2800	Live_Birth		Live baby	Eligible	Ineligible for Follow-up	Male	2016-09-14	2015-12-14	Kenya	No Indication	28	1	St_Joseph-Ombo_Mission_Hospital
Facility birth	37	2016-09-16	Normal_Vaginal_Delivery	Live_Birth	2800	Live_Birth		Live baby	Eligible	Ineligible for Follow-up	Female	2016-09-16	2015-12-18	Kenya	No Indication	23	1	St_Joseph-Ombo_Mission_Hospital
Facility birth	37	2016-09-16	Caesarean_Section	Live_Birth	2800	Live_Birth		Live baby	Eligible	Ineligible for Follow-up	Female	2016-09-16	2015-12-09	Kenya	No Indication	26	1	St_Joseph-Ombo_Mission_Hospital
Facility birth	39	2016-09-17	Normal_Vaginal_Delivery	Live_Birth	2800	Live_Birth		Live baby	Eligible	Ineligible for Follow-up	Male	2016-09-17	2015-12-14	Kenya	No Indication	19	1	St_Joseph-Ombo_Mission_Hospital
Facility birth	39	2016-09-17	Caesarean_Section	Live_Birth	2800	Live_Birth		Live baby	Eligible	Ineligible for Follow-up	Female	2016-09-17	2015-11-13	Kenya	No Indication	23	1	St_Joseph-Ombo_Mission_Hospital
Facility birth	39	2016-09-17	Caesarean_Section	Live_Birth	2800	Live_Birth		Live baby	Eligible	Ineligible for Follow-up	Female	2016-09-17	2015-12-15	Kenya	No Indication	26	1	St_Joseph-Ombo_Mission_Hospital
Facility birth	38	2016-09-17	Normal_Vaginal_Delivery	Live_Birth	2800	Live_Birth		Live baby	Eligible	Ineligible for Follow-up	Female	2016-09-17	2015-12-14	Kenya	No Indication	30	1	St_Joseph-Ombo_Mission_Hospital
Facility birth	38	2016-09-18	Normal_Vaginal_Delivery	Live_Birth	2800	Live_Birth		Live baby	Eligible	Ineligible for Follow-up	Male	2016-09-18	2015-12-07	Kenya	No Indication	34	1	St_Joseph-Ombo_Mission_Hospital
Facility birth	38	2016-09-18	Normal_Vaginal_Delivery	Live_Birth	2800	Live_Birth		Live baby	Eligible	Ineligible for Follow-up	Female	2016-09-18	2015-12-16	Kenya	No Indication	23	1	St_Joseph-Ombo_Mission_Hospital
Facility birth	38	2016-09-18	Normal_Vaginal_Delivery	Live_Birth	2800	Live_Birth		Live baby	Eligible	Ineligible for Follow-up	Male	2016-09-18		Kenya	No Indication	30	1	St_Joseph-Ombo_Mission_Hospital
Facility birth	38	2016-09-18	Normal_Vaginal_Delivery	Live_Birth	2800	Live_Birth		Live baby	Eligible	Ineligible for Follow-up	Male	2016-09-18		Kenya	No Indication	25	1	St_Joseph-Ombo_Mission_Hospital
Facility birth	38	2016-09-18	Caesarean_Section	Live_Birth	2800	Live_Birth		Live baby	Eligible	Ineligible for Follow-up	Male	2016-09-18	2015-12-13	Kenya	No Indication	19	1	St_Joseph-Ombo_Mission_Hospital
Facility birth	38	2016-09-18	Caesarean_Section	Live_Birth	2800	Live_Birth		Live baby	Eligible	Ineligible for Follow-up	Female	2016-09-18	2015-12-22	Kenya	No Indication	21	1	St_Joseph-Ombo_Mission_Hospital
Facility birth	38	2016-09-18	Caesarean_Section	Live_Birth	2800	Live_Birth		Live baby	Eligible	Ineligible for Follow-up	Female	2016-09-18	2015-12-26	Kenya	No Indication	35	1	St_Joseph-Ombo_Mission_Hospital
Facility birth	38	2016-09-19	Normal_Vaginal_Delivery	Live_Birth	2800	Live_Birth		Live baby	Eligible	Ineligible for Follow-up	Male	2016-09-19	2015-12-19	Kenya	No Indication	26	1	St_Joseph-Ombo_Mission_Hospital
Facility birth	38	2016-09-19	Caesarean_Section	Live_Birth	2800	Live_Birth		Live baby	Eligible	Ineligible for Follow-up	Male	2016-09-19	2016-02-03	Kenya	No Indication	20	1	St_Joseph-Ombo_Mission_Hospital
Facility birth	41	2016-09-20	Caesarean_Section	Live_Birth	2800	Live_Birth		Live baby	Eligible	Ineligible for Follow-up	Female	2016-09-20	2015-12-03	Kenya	No Indication	32	1	St_Joseph-Ombo_Mission_Hospital
Facility birth	38	2016-09-20	Normal_Vaginal_Delivery	Live_Birth	2800	Live_Birth		Live baby	Eligible	Ineligible for Follow-up	Male	2016-09-20	2015-12-20	Kenya	No Indication	24	1	St_Joseph-Ombo_Mission_Hospital
Facility birth	38	2016-09-20	Caesarean_Section	Live_Birth	2800	Live_Birth		Live baby	Eligible	Ineligible for Follow-up	Male	2016-09-20	2015-12-15	Kenya	No Indication	24	1	St_Joseph-Ombo_Mission_Hospital
Facility birth	37	2016-09-20	Normal_Vaginal_Delivery	Live_Birth	2800	Live_Birth		Live baby	Eligible	Ineligible for Follow-up	Male	2016-09-20	2015-12-20	Kenya	No Indication	28	1	St_Joseph-Ombo_Mission_Hospital
Facility birth	38	2016-09-21	Normal_Vaginal_Delivery	Live_Birth	2800	Live_Birth		Live baby	Eligible	Ineligible for Follow-up	Male	2016-09-21	2015-12-24	Kenya	No Indication	36	1	St_Joseph-Ombo_Mission_Hospital
Facility birth	38	2016-09-21	Caesarean_Section	Live_Birth	2800	Live_Birth		Live baby	Eligible	Ineligible for Follow-up	Male	2016-09-21	2016-01-04	Kenya	No Indication	29	1	St_Joseph-Ombo_Mission_Hospital
Facility birth	38	2016-09-22	Normal_Vaginal_Delivery	Live_Birth	2800	Live_Birth		Live baby	Eligible	Ineligible for Follow-up	Female	2016-09-22	2015-12-03	Kenya	No Indication	28	1	St_Joseph-Ombo_Mission_Hospital
Facility birth	38	2016-09-22	Normal_Vaginal_Delivery	Live_Birth	2800	Live_Birth		Live baby	Eligible	Ineligible for Follow-up	Female	2016-09-22	2015-12-15	Kenya	No Indication	30	1	St_Joseph-Ombo_Mission_Hospital
Facility birth	38	2016-09-22	Normal_Vaginal_Delivery	Live_Birth	2800	Live_Birth		Live baby	Eligible	Ineligible for Follow-up	Male	2016-09-22	2016-01-01	Kenya	No Indication	33	2	St_Joseph-Ombo_Mission_Hospital
Facility birth	38	2016-09-22	Normal_Vaginal_Delivery	Live_Birth	2800	Live_Birth		Live baby	Eligible	Ineligible for Follow-up	Male	2016-09-22	2016-01-01	Kenya	No Indication	33	2	St_Joseph-Ombo_Mission_Hospital
Facility birth	38	2016-09-22	Normal_Vaginal_Delivery	Live_Birth	2800	Live_Birth		Live baby	Eligible	Ineligible for Follow-up	Male	2016-09-22		Kenya	No Indication	28	1	St_Joseph-Ombo_Mission_Hospital
Facility birth	39	2016-09-23	Normal_Vaginal_Delivery	Live_Birth	2800	Live_Birth		Live baby	Eligible	Ineligible for Follow-up	Male	2016-09-23	2015-12-18	Kenya	No Indication	23	1	St_Joseph-Ombo_Mission_Hospital
Facility birth	38	2016-09-23	Normal_Vaginal_Delivery	Live_Birth	2800	Live_Birth		Live baby	Eligible	Ineligible for Follow-up	Female	2016-09-23	2015-12-11	Kenya	No Indication	21	1	St_Joseph-Ombo_Mission_Hospital
Facility birth	38	2016-09-23	Normal_Vaginal_Delivery	Live_Birth	2800	Live_Birth		Live baby	Eligible	Ineligible for Follow-up	Male	2016-09-23	2015-12-20	Kenya	No Indication	26	1	St_Joseph-Ombo_Mission_Hospital
Facility birth	39	2016-09-24	Normal_Vaginal_Delivery	Live_Birth	2800	Live_Birth		Live baby	Eligible	Ineligible for Follow-up	Male	2016-09-24	2015-12-31	Kenya	No Indication	30	1	St_Joseph-Ombo_Mission_Hospital
Facility birth	38	2016-09-24	Normal_Vaginal_Delivery	Live_Birth	2800	Live_Birth		Live baby	Eligible	Ineligible for Follow-up	Female	2016-09-24	2015-12-10	Kenya	No Indication	22	1	St_Joseph-Ombo_Mission_Hospital
Facility birth	38	2016-09-24	Caesarean_Section	Live_Birth	2800	Live_Birth		Live baby	Eligible	Ineligible for Follow-up	Male	2016-09-24	2015-11-27	Kenya	No Indication	25	1	St_Joseph-Ombo_Mission_Hospital
Facility birth	38	2016-09-24	Caesarean_Section	Live_Birth	2800	Live_Birth		Live baby	Eligible	Ineligible for Follow-up	Male	2016-09-24	2015-12-29	Kenya	No Indication	33	1	St_Joseph-Ombo_Mission_Hospital
Facility birth	35	2016-09-24	Caesarean_Section	Live_Birth	2800	Live_Birth		Live baby	Eligible	Eligible for Follow-up	Female	2016-09-24	2016-01-09	Kenya	No Indication	21	1	St_Joseph-Ombo_Mission_Hospital
Facility birth	38	2016-09-26	Normal_Vaginal_Delivery	Live_Birth	2800	Live_Birth		Live baby	Eligible	Ineligible for Follow-up	Female	2016-09-26	2015-12-19	Kenya	No Indication	23	1	St_Joseph-Ombo_Mission_Hospital
Facility birth	38	2016-09-26	Caesarean_Section	Live_Birth	2800	Live_Birth		Live baby	Eligible	Ineligible for Follow-up	Male	2016-09-26	2015-12-15	Kenya	No Indication	27	1	St_Joseph-Ombo_Mission_Hospital
Facility birth	38	2016-09-26	Caesarean_Section	Live_Birth	2800	Live_Birth		Live baby	Eligible	Ineligible for Follow-up	Male	2016-09-26	2015-12-26	Kenya	No Indication	27	1	St_Joseph-Ombo_Mission_Hospital
Facility birth	38	2016-09-26	Caesarean_Section	Live_Birth	2800	Live_Birth		Live baby	Eligible	Ineligible for Follow-up	Male	2016-09-26	2015-12-31	Kenya	No Indication	42	1	St_Joseph-Ombo_Mission_Hospital
Facility birth	38	2016-09-26	Caesarean_Section	Live_Birth	2800	Live_Birth		Unknown	Eligible	Ineligible for Follow-up	Male	2016-09-26		Kenya	No Indication	32	1	St_Joseph-Ombo_Mission_Hospital
Facility birth	36	2016-09-26	Normal_Vaginal_Delivery	Live_Birth	2800	Live_Birth		Live baby	Eligible	Eligible for Follow-up	Female	2016-09-26	2015-12-29	Kenya	No Indication	35	1	St_Joseph-Ombo_Mission_Hospital
Facility birth	38	2016-09-27	Normal_Vaginal_Delivery	Live_Birth	2800	Live_Birth		Live baby	Eligible	Ineligible for Follow-up	Male	2016-09-27	2015-12-10	Kenya	No Indication	22	1	St_Joseph-Ombo_Mission_Hospital
Facility birth	38	2016-09-27	Normal_Vaginal_Delivery	Live_Birth	2800	Live_Birth		Live baby	Eligible	Ineligible for Follow-up	Female	2016-09-27		Kenya	No Indication	34	1	St_Joseph-Ombo_Mission_Hospital
Facility birth	38	2016-09-28	Normal_Vaginal_Delivery	Live_Birth	2800	Live_Birth		Live baby	Eligible	Ineligible for Follow-up	Female	2016-09-28	2015-12-25	Kenya	No Indication	37	1	St_Joseph-Ombo_Mission_Hospital
Facility birth	36	2016-09-28	Caesarean_Section	Live_Birth	2800	Live_Birth		Live baby	Eligible	Eligible for Follow-up	Male	2016-09-28	2015-12-17	Kenya	No Indication	23	1	St_Joseph-Ombo_Mission_Hospital
Facility birth	36	2016-09-29	Normal_Vaginal_Delivery	Live_Birth	2800	Live_Birth		Live baby	Eligible	Eligible for Follow-up	Female	2016-09-29	2016-01-05	Kenya	No Indication	35	1	St_Joseph-Ombo_Mission_Hospital
Facility birth	34	2016-09-29	Normal_Vaginal_Delivery	Live_Birth	2800	Live_Birth		Live baby	Eligible	Eligible for Follow-up	Male	2016-09-29	2015-12-10	Kenya	No Indication	22	1	St_Joseph-Ombo_Mission_Hospital
Facility birth	38	2016-09-30	Normal_Vaginal_Delivery	Live_Birth	2800	Live_Birth		Live baby	Eligible	Ineligible for Follow-up	Male	2016-09-30	2015-12-16	Kenya	No Indication	25	1	St_Joseph-Ombo_Mission_Hospital
Facility birth	38	2016-09-30	Normal_Vaginal_Delivery	Live_Birth	2800	Live_Birth		Live baby	Eligible	Ineligible for Follow-up	Female	2016-09-30	2015-12-24	Kenya	No Indication	22	1	St_Joseph-Ombo_Mission_Hospital
Facility birth	40	2016-09-22	Normal_Vaginal_Delivery	Live_Birth	3800		Discharged_Alive	Live baby	Eligible	Ineligible for Follow-up	Female	2016-09-22		Uganda	No Indication	18	1	Kamuli_Mission_Hospital
Facility birth	39	2016-09-29	Normal_Vaginal_Delivery	Live_Birth	3500		Discharged_Alive	Live baby	Eligible	Ineligible for Follow-up	Male	2016-09-29		Uganda	No Indication	23	1	Kamuli_Mission_Hospital
Facility birth	29	2016-09-29	Normal_Vaginal_Delivery	Live_Birth	2500		Discharged_Alive	Live baby	Eligible	Ineligible for Follow-up	Male	2016-09-29		Uganda	No Indication	19	1	Kamuli_Mission_Hospital
Facility birth	32	2016-09-09	Normal_Vaginal_Delivery	Live_Birth	1900		Discharged_Alive	Live baby	Eligible	Ineligible for Follow-up	Male	2016-09-09		Uganda	No Indication	18	1	Kamuli_Hospital
Facility birth	39	2016-06-02	Normal_Vaginal_Delivery	Live_Birth	2900	Live_Birth		Unknown	Eligible	Ineligible for Follow-up	Male	2016-06-02	2016-01-04	Kenya	No Indication	19	1	Migori_County_Referral_Hospital
Facility birth	38	2016-09-27	Caesarean_Section	Live_Birth	3100		Discharged_Alive	Live baby	Eligible	Ineligible for Follow-up	Female	2016-09-27		Uganda	No Indication	25	1	Iganga_Hospital
Facility birth	38	2016-09-27	Normal_Vaginal_Delivery	Live_Birth	2500		Discharged_Alive	Live baby	Eligible	Ineligible for Follow-up	Female	2016-09-27		Uganda	No Indication	25	1	Kamuli_Hospital
Facility birth	39	2016-09-28	Normal_Vaginal_Delivery	Live_Birth	3500		Discharged_Alive	Live baby	Eligible	Ineligible for Follow-up	Female	2016-09-28		Uganda	No Indication	43	1	Iganga_Hospital
Facility birth	39	2016-09-28	Normal_Vaginal_Delivery	Live_Birth	1300		Discharged_Alive	Died_Before_Discharge	Eligible	Ineligible for Follow-up	Female	2016-09-28		Uganda	No Indication	30	1	Kamuli_Mission_Hospital
Facility birth	38	2016-09-28	Normal_Vaginal_Delivery	Live_Birth	3300		Discharged_Alive	Live baby	Eligible	Ineligible for Follow-up	Male	2016-09-28		Uganda	No Indication	24	1	Kamuli_Mission_Hospital
Facility birth	42	2016-09-29	Normal_Vaginal_Delivery	Live_Birth	3300	Live_Birth		Live baby	Eligible	Ineligible for Follow-up	Female	2016-09-29	2015-12-08	Kenya	No Indication	22	1	Migori_County_Referral_Hospital
Facility birth	40	2016-09-29	Normal_Vaginal_Delivery	Live_Birth	4210	Live_Birth		Live baby	Eligible	Ineligible for Follow-up	Female	2016-09-29		Kenya	No Indication	40	1	Migori_County_Referral_Hospital
Facility birth	40	2016-09-29	Normal_Vaginal_Delivery	Live_Birth	4180	Live_Birth		Live baby	Eligible	Ineligible for Follow-up	Male	2016-09-29	2015-12-15	Kenya	No Indication	27	1	Ntimaru_Sub-County_Hospital
Facility birth	40	2016-09-29	Normal_Vaginal_Delivery	Live_Birth	3800	Live_Birth		Live baby	Eligible	Ineligible for Follow-up	Male	2016-09-29	2015-12-24	Kenya	No Indication	19	1	Migori_County_Referral_Hospital
Facility birth	40	2016-09-29	Normal_Vaginal_Delivery	Live_Birth	3600	Live_Birth		Live baby	Eligible	Ineligible for Follow-up	Male	2016-09-29	2016-01-02	Kenya	No Indication	17	1	Tisinye_Health_Center
Facility birth	40	2016-09-29	Normal_Vaginal_Delivery	Live_Birth	2000		Discharged_Alive	Live baby	Eligible	Ineligible for Follow-up	Female	2016-09-29		Uganda	No Indication	22	1	Kamuli_Mission_Hospital
Facility birth	39	2016-09-29	Normal_Vaginal_Delivery	Live_Birth	4300	Live_Birth		Live baby	Eligible	Ineligible for Follow-up	Male	2016-09-29		Kenya	No Indication	23	1	Migori_County_Referral_Hospital
Facility birth	39	2016-09-29	Normal_Vaginal_Delivery	Live_Birth	3900	Live_Birth		Live baby	Eligible	Ineligible for Follow-up	Female	2016-09-29		Kenya	No Indication	25	1	Migori_County_Referral_Hospital
Facility birth	39	2016-09-29	Normal_Vaginal_Delivery	Live_Birth	3860	Live_Birth		Live baby	Eligible	Ineligible for Follow-up	Male	2016-09-29	2016-01-04	Kenya	No Indication	35	1	Ntimaru_Sub-County_Hospital
Facility birth	39	2016-09-29	Normal_Vaginal_Delivery	Live_Birth	3200		Discharged_Alive	Live baby	Eligible	Ineligible for Follow-up	Female	2016-09-29		Uganda	No Indication	24	1	Iganga_Hospital
Facility birth	39	2016-09-29	Normal_Vaginal_Delivery	Live_Birth	3200		Discharged_Alive	Live baby	Eligible	Ineligible for Follow-up	Male	2016-09-29		Uganda	No Indication	21	1	Kamuli_Mission_Hospital
Facility birth	39	2016-09-29	Normal_Vaginal_Delivery	Live_Birth	3000		Discharged_Alive	Live baby	Eligible	Ineligible for Follow-up	Female	2016-09-29		Uganda	No Indication	30	1	Jinja_Regional_Ref_Hospital
Facility birth	39	2016-09-29	Normal_Vaginal_Delivery	Live_Birth	2500		Discharged_Alive	Died_Before_Discharge	Eligible	Ineligible for Follow-up	Female	2016-09-29		Uganda	No Indication	21	1	Iganga_Hospital
Facility birth	38	2016-09-29	Normal_Vaginal_Delivery	Live_Birth	3000	Live_Birth		Live baby	Eligible	Unknown	Male	2016-09-29	2015-12-29	Kenya	No Indication	22	1	Uriri_Health_Center
Facility birth	38	2016-09-29	Normal_Vaginal_Delivery	Live_Birth	2500		Discharged_Alive	Live baby	Eligible	Ineligible for Follow-up	Female	2016-09-29		Uganda	No Indication	17	1	Jinja_Regional_Ref_Hospital
Facility birth	38	2016-09-29	Normal_Vaginal_Delivery	Live_Birth	2500		Discharged_Alive	Live baby	Eligible	Ineligible for Follow-up	Female	2016-09-29		Uganda	No Indication	16	1	Kamuli_Mission_Hospital
Facility birth	37	2016-09-29	Normal_Vaginal_Delivery	Live_Birth	2500		Discharged_Alive	Live baby	Eligible	Ineligible for Follow-up	Female	2016-09-29		Uganda	No Indication	21	1	Buluba_Hospital
Facility birth	30	2016-09-29	Normal_Vaginal_Delivery	Live_Birth	3000		Discharged_Alive	Live baby	Eligible	Ineligible for Follow-up	Male	2016-09-29		Uganda	No Indication	19	1	Iganga_Hospital
Facility birth	41	2016-09-30	Normal_Vaginal_Delivery	Live_Birth	3580	Live_Birth		Live baby	Eligible	Ineligible for Follow-up	Female	2016-09-30	2015-12-16	Kenya	No Indication	20	1	Ntimaru_Sub-County_Hospital
Facility birth	41	2016-09-30	Normal_Vaginal_Delivery	Live_Birth	3400	Live_Birth		Live baby	Eligible	Ineligible for Follow-up	Female	2016-09-30	2015-12-30	Kenya	No Indication	25	1	Ntimaru_Sub-County_Hospital
Facility birth	41	2016-09-30	Normal_Vaginal_Delivery	Live_Birth	2800	Live_Birth		Live baby	Eligible	Ineligible for Follow-up	Female	2016-09-30	2015-12-06	Kenya	No Indication	24	1	Tisinye_Health_Center
Facility birth	41	2016-09-30	Normal_Vaginal_Delivery	Live_Birth	2200		Discharged_Alive	Live baby	Eligible	Ineligible for Follow-up	Female	2016-09-30		Uganda	No Indication	24	1	Bugiri_Hospital
Facility birth	40	2016-09-30	Normal_Vaginal_Delivery	Live_Birth	4800	Live_Birth		Live baby	Eligible	Ineligible for Follow-up	Female	2016-09-30	2015-12-22	Kenya	No Indication	22	1	Isebania_Sub-County_Hospital
Facility birth	40	2016-09-30	Normal_Vaginal_Delivery	Live_Birth	4800	Live_Birth		Live baby	Eligible	Ineligible for Follow-up	Female	2016-09-30	2015-12-22	Kenya	No Indication	22	1	Isebania_Sub-County_Hospital
Facility birth	40	2016-09-30	Normal_Vaginal_Delivery	Live_Birth	4200	Live_Birth		Live baby	Eligible	Ineligible for Follow-up	Female	2016-09-30	2016-01-02	Kenya	No Indication	36	1	Migori_County_Referral_Hospital
Facility birth	40	2016-09-30	Normal_Vaginal_Delivery	Live_Birth	3750	Live_Birth		Live baby	Eligible	Ineligible for Follow-up	Female	2016-09-30		Kenya	No Indication	18	1	Kehancha_Sub-County_Hospital
Facility birth	40	2016-09-30	Caesarean_Section	Live_Birth	3725	Live_Birth		Live baby	Eligible	Ineligible for Follow-up	Male	2016-09-30		Kenya	No Indication	23	1	Kehancha_Sub-County_Hospital
Facility birth	40	2016-09-30	Normal_Vaginal_Delivery	Live_Birth	3600	Live_Birth		Live baby	Eligible	Ineligible for Follow-up	Female	2016-09-30	2015-12-18	Kenya	No Indication	23	1	Rongo_Sub-County_Hospital
Facility birth	40	2016-09-30	Normal_Vaginal_Delivery	Live_Birth	3500	Live_Birth		Live baby	Eligible	Ineligible for Follow-up	Male	2016-09-30		Kenya	No Indication	18	2	Migori_County_Referral_Hospital
Facility birth	40	2016-09-30	Caesarean_Section	Live_Birth	3400		Discharged_Alive	Live baby	Eligible	Ineligible for Follow-up	Male	2016-09-30		Uganda	No Indication	28	1	Buluba_Hospital
Facility birth	40	2016-09-30	Normal_Vaginal_Delivery	Fresh_Still_Birth	3300	Fresh_Still_Birth		Stillbirth	Eligible	Ineligible for Follow-up	Male	2016-09-30		Kenya	No Indication	18	2	Migori_County_Referral_Hospital
Facility birth	40	2016-09-30	Normal_Vaginal_Delivery	Live_Birth	3300	Live_Birth		Live baby	Eligible	Ineligible for Follow-up	Male	2016-09-30	2015-12-15	Kenya	No Indication	16	1	Migori_County_Referral_Hospital
Facility birth	40	2016-09-30	Normal_Vaginal_Delivery	Live_Birth	3300	Live_Birth		Live baby	Eligible	Ineligible for Follow-up	Female	2016-09-30	2015-12-25	Kenya	No Indication	24	1	Bugumbe_Health_Center
Facility birth	40	2016-09-30	Normal_Vaginal_Delivery	Live_Birth	3250	Live_Birth		Live baby	Eligible	Ineligible for Follow-up	Male	2016-09-30	2015-12-24	Kenya	No Indication	19	1	Rongo_Sub-County_Hospital
Facility birth	40	2016-09-30	Normal_Vaginal_Delivery	Live_Birth	3100	Live_Birth		Live baby	Eligible	Ineligible for Follow-up	Female	2016-09-30	2015-12-01	Kenya	No Indication	40	1	Othoro_Sub-County_Hospital
Facility birth	40	2016-09-30	Normal_Vaginal_Delivery	Live_Birth	3000	Live_Birth		Live baby	Eligible	Unknown	Male	2016-09-30	2015-12-10	Kenya	No Indication	17	1	Othoro_Sub-County_Hospital
Facility birth	40	2016-09-30	Normal_Vaginal_Delivery	Live_Birth	3000	Live_Birth		Live baby	Eligible	Unknown	Male	2016-09-30	2015-12-10	Kenya	No Indication	19	1	Isebania_Sub-County_Hospital
Facility birth	40	2016-09-30	Normal_Vaginal_Delivery	Live_Birth	3000	Live_Birth		Live baby	Eligible	Unknown	Male	2016-09-30	2015-12-10	Kenya	No Indication	19	1	Isebania_Sub-County_Hospital
Facility birth	40	2016-09-30	Normal_Vaginal_Delivery	Live_Birth	3000	Live_Birth		Live baby	Eligible	Unknown	Male	2016-09-30	2015-12-18	Kenya	No Indication	30	1	Othoro_Sub-County_Hospital
Facility birth	40	2016-09-30	Normal_Vaginal_Delivery	Live_Birth	2900	Live_Birth		Live baby	Eligible	Ineligible for Follow-up	Female	2016-09-30	2015-12-15	Kenya	No Indication	22	1	Othoro_Sub-County_Hospital
Facility birth	40	2016-09-30	Normal_Vaginal_Delivery	Live_Birth	2880	Live_Birth		Live baby	Eligible	Ineligible for Follow-up	Male	2016-09-30	2015-12-22	Kenya	No Indication	27	1	Ntimaru_Sub-County_Hospital
Facility birth	40	2016-09-30	Normal_Vaginal_Delivery	Live_Birth	2800	Live_Birth		Live baby	Eligible	Ineligible for Follow-up	Female	2016-09-30	2016-01-02	Kenya	No Indication	18	1	Othoro_Sub-County_Hospital
Facility birth	39	2016-09-30	Normal_Vaginal_Delivery	Live_Birth	3800	Live_Birth		Live baby	Eligible	Ineligible for Follow-up	Male	2016-09-30	2015-12-28	Kenya	No Indication	29	1	Migori_County_Referral_Hospital
Facility birth	39	2016-09-30	Normal_Vaginal_Delivery	Live_Birth	3800	Live_Birth		Live baby	Eligible	Ineligible for Follow-up	Female	2016-09-30	2016-01-01	Kenya	No Indication	22	1	Migori_County_Referral_Hospital
Facility birth	39	2016-09-30	Normal_Vaginal_Delivery	Live_Birth	3800			Unknown	Eligible	Ineligible for Follow-up	Male	2016-09-30		Kenya	No Indication	28	1	Macalder_Sub-County_Hospital
Facility birth	39	2016-09-30	Normal_Vaginal_Delivery	Live_Birth	3400	Live_Birth		Live baby	Eligible	Ineligible for Follow-up	Male	2016-09-30	2016-02-02	Kenya	No Indication	19	1	Rongo_Sub-County_Hospital
Facility birth	39	2016-09-30	Normal_Vaginal_Delivery	Live_Birth	3400		Discharged_Alive	Live baby	Eligible	Ineligible for Follow-up	Female	2016-09-30		Uganda	No Indication	20	1	Iganga_Hospital
Facility birth	39	2016-09-30	Normal_Vaginal_Delivery	Live_Birth	3200			Unknown	Eligible	Ineligible for Follow-up	Female	2016-09-30		Kenya	No Indication	16	1	Macalder_Sub-County_Hospital
Facility birth	39	2016-09-30	Normal_Vaginal_Delivery	Live_Birth	3200		Discharged_Alive	Live baby	Eligible	Ineligible for Follow-up	Male	2016-09-30		Uganda	Abortion	23	1	Iganga_Hospital
Facility birth	39	2016-09-30	Normal_Vaginal_Delivery	Live_Birth	3200		Discharged_Alive	Live baby	Eligible	Ineligible for Follow-up	Female	2016-09-30		Uganda	No Indication	17	1	Iganga_Hospital
Facility birth	39	2016-09-30	Normal_Vaginal_Delivery	Live_Birth	3170	Live_Birth		Live baby	Eligible	Ineligible for Follow-up	Female	2016-09-30	2015-12-12	Kenya	No Indication	21	1	Rongo_Sub-County_Hospital
Facility birth	39	2016-09-30	Caesarean_Section	Live_Birth	3000		Discharged_Alive	Live baby	Eligible	Ineligible for Follow-up	Male	2016-09-30		Uganda	No Indication	25	1	Buluba_Hospital
Facility birth	39	2016-09-30	Caesarean_Section	Live_Birth	2900		Discharged_Alive	Live baby	Eligible	Ineligible for Follow-up	Male	2016-09-30		Uganda	No Indication	23	1	Kamuli_Mission_Hospital
Facility birth	39	2016-09-30	Normal_Vaginal_Delivery	Live_Birth	2770	Live_Birth		Live baby	Eligible	Ineligible for Follow-up	Female	2016-09-30	2016-01-06	Kenya	No Indication	32	1	Rongo_Sub-County_Hospital
Facility birth	39	2016-09-30	Normal_Vaginal_Delivery	Live_Birth	2100		Discharged_Alive	Live baby	Eligible	Ineligible for Follow-up	Male	2016-09-30		Uganda	No Indication	30	2	Iganga_Hospital
Facility birth	39	2016-09-30	Normal_Vaginal_Delivery	Live_Birth	1900		Discharged_Alive	Live baby	Eligible	Ineligible for Follow-up	Female	2016-09-30		Uganda	No Indication	30	2	Iganga_Hospital
Facility birth	38	2016-09-30	Normal_Vaginal_Delivery	Live_Birth	4100	Live_Birth		Live baby	Eligible	Ineligible for Follow-up	Male	2016-09-30	2015-12-01	Kenya	No Indication	38	1	Isebania_Sub-County_Hospital
Facility birth	38	2016-09-30	Normal_Vaginal_Delivery	Live_Birth	4100	Live_Birth		Live baby	Eligible	Ineligible for Follow-up	Male	2016-09-30		Kenya	No Indication	38	1	Isebania_Sub-County_Hospital
Facility birth	38	2016-09-30	Normal_Vaginal_Delivery	Live_Birth	3800		Discharged_Alive	Live baby	Eligible	Ineligible for Follow-up	Male	2016-09-30		Uganda	No Indication	27	1	Bugiri_Hospital
Facility birth	38	2016-09-30	Normal_Vaginal_Delivery	Live_Birth	3800		Discharged_Alive	Live baby	Eligible	Ineligible for Follow-up	Male	2016-09-30		Uganda	No Indication	24	1	Iganga_Hospital
Facility birth	38	2016-09-30	Normal_Vaginal_Delivery	Live_Birth	3500	Live_Birth		Live baby	Eligible	Ineligible for Follow-up	Female	2016-09-30	2016-02-15	Kenya	No Indication	28	1	Ntimaru_Sub-County_Hospital
Facility birth	38	2016-09-30	Normal_Vaginal_Delivery	Live_Birth	3400	Live_Birth		Live baby	Eligible	Ineligible for Follow-up	Male	2016-09-30	2016-01-07	Kenya	No Indication	21	1	Isebania_Sub-County_Hospital
Facility birth	38	2016-09-30	Normal_Vaginal_Delivery	Undefined_Still_Birth	3400	Live_Birth		Live baby	Eligible	Ineligible for Follow-up	Male	2016-09-30	2016-01-07	Kenya	No Indication	21	1	Isebania_Sub-County_Hospital
Facility birth	38	2016-09-30	Normal_Vaginal_Delivery	Live_Birth	3300		Discharged_Alive	Live baby	Eligible	Ineligible for Follow-up	Female	2016-09-30		Uganda	No Indication	17	1	Iganga_Hospital
Facility birth	38	2016-09-30	Normal_Vaginal_Delivery	Live_Birth	3200		Discharged_Alive	Live baby	Eligible	Ineligible for Follow-up	Female	2016-09-30		Uganda	No Indication	29	1	Jinja_Regional_Ref_Hospital
Facility birth	38	2016-09-30	Normal_Vaginal_Delivery	Live_Birth	3100		Discharged_Alive	Live baby	Eligible	Ineligible for Follow-up	Male	2016-09-30		Uganda	No Indication	29	1	Iganga_Hospital
Facility birth	38	2016-09-30	Normal_Vaginal_Delivery	Live_Birth	3000	Live_Birth		Live baby	Eligible	Unknown	Female	2016-09-30	2015-12-27	Kenya	No Indication	31	1	Karungu_Sub-County_Hospital
Facility birth	38	2016-09-30	Normal_Vaginal_Delivery	Live_Birth	3000	Live_Birth		Live baby	Eligible	Unknown	Female	2016-09-30	2016-01-18	Kenya	No Indication	38	1	Awendo_Sub-County_Hospital
Facility birth	38	2016-09-30	Normal_Vaginal_Delivery	Live_Birth	3000			Live baby	Eligible	Ineligible for Follow-up	Female	2016-09-30		Uganda	No Indication	22	1	Kamuli_Hospital
Facility birth	38	2016-09-30	Normal_Vaginal_Delivery	Live_Birth	2900		Discharged_Alive	Live baby	Eligible	Ineligible for Follow-up	Male	2016-09-30		Uganda	No Indication	16	1	Bugiri_Hospital
Facility birth	38	2016-09-30	Normal_Vaginal_Delivery	Live_Birth	2900		Discharged_Alive	Live baby	Eligible	Ineligible for Follow-up	Female	2016-09-30		Uganda	No Indication	37	1	Iganga_Hospital
Facility birth	38	2016-09-30	Caesarean_Section	Live_Birth	2900		Discharged_Alive	Live baby	Eligible	Ineligible for Follow-up	Female	2016-09-30		Uganda	No Indication		1	Iganga_Hospital
Facility birth	38	2016-09-30	Normal_Vaginal_Delivery	Live_Birth	2700	Live_Birth		Live baby	Eligible	Ineligible for Follow-up	Female	2016-09-30	2016-01-09	Kenya	No Indication	16	1	Migori_County_Referral_Hospital
Facility birth	38	2016-09-30	Caesarean_Section	Live_Birth	2700		Discharged_Alive	Live baby	Eligible	Ineligible for Follow-up	Male	2016-09-30		Uganda	No Indication	32	1	Buluba_Hospital
Facility birth	38	2016-09-30	Normal_Vaginal_Delivery	Fresh_Still_Birth	2500	Fresh_Still_Birth		Stillbirth	Eligible	Ineligible for Follow-up	Female	2016-09-30		Kenya	No Indication	21	2	Rongo_Sub-County_Hospital
Facility birth	38	2016-09-30	Normal_Vaginal_Delivery	Live_Birth	2469	Live_Birth		Live baby	Eligible	Eligible for Follow-up	Male	2016-09-30		Kenya	No Indication	21	2	Rongo_Sub-County_Hospital
Facility birth	38	2016-09-30	Caesarean_Section	Live_Birth	1800		Discharged_Alive	Live baby	Eligible	Ineligible for Follow-up	Female	2016-09-30		Uganda	No Indication	25	2	Buluba_Hospital
Facility birth	38	2016-09-30	Caesarean_Section	Live_Birth	1400		Discharged_Alive	Live baby	Eligible	Ineligible for Follow-up	Female	2016-09-30		Uganda	No Indication	25	2	Buluba_Hospital
Facility birth	37	2016-09-30	Normal_Vaginal_Delivery	Live_Birth	3700		Discharged_Alive	Live baby	Eligible	Ineligible for Follow-up	Male	2016-09-30		Uganda	No Indication	37	1	Kamuli_Mission_Hospital
Facility birth	37	2016-09-30	Normal_Vaginal_Delivery	Live_Birth	3600		Discharged_Alive	Live baby	Eligible	Ineligible for Follow-up	Female	2016-09-30		Uganda	No Indication	32	1	Kamuli_Mission_Hospital
Facility birth	37	2016-09-30	Caesarean_Section	Live_Birth	3100		Discharged_Alive	Live baby	Eligible	Ineligible for Follow-up	Male	2016-09-30		Uganda	No Indication	27	1	Jinja_Regional_Ref_Hospital
Facility birth	37	2016-09-30	Normal_Vaginal_Delivery	Live_Birth	3000	Live_Birth		Live baby	Eligible	Unknown	Male	2016-09-30	2016-01-04	Kenya	No Indication	20	1	Migori_County_Referral_Hospital
Facility birth	37	2016-09-30	Normal_Vaginal_Delivery	Live_Birth	2850	Live_Birth		Live baby	Eligible	Ineligible for Follow-up	Female	2016-09-30	2015-12-28	Kenya	No Indication	22	1	Migori_County_Referral_Hospital
Facility birth	37	2016-09-30	Normal_Vaginal_Delivery	Live_Birth	2800		Discharged_Alive	Live baby	Eligible	Ineligible for Follow-up	Female	2016-09-30		Uganda	No Indication	26	1	Kamuli_Mission_Hospital
Facility birth	36	2016-09-30	Normal_Vaginal_Delivery	Live_Birth	3100	Live_Birth		Live baby	Eligible	Ineligible for Follow-up	Male	2016-09-30	2015-11-17	Kenya	No Indication	17	1	Nyamaraga_Sub-County_Hospital
Facility birth	36	2016-09-30	Normal_Vaginal_Delivery	Live_Birth	2800	Live_Birth		Live baby	Eligible	Eligible for Follow-up	Female	2016-09-30		Kenya	No Indication	21	1	Uriri_Health_Center
Facility birth	36	2016-09-30	Normal_Vaginal_Delivery	Live_Birth	2700	Live_Birth		Live baby	Eligible	Eligible for Follow-up	Female	2016-09-30	2015-12-27	Kenya	No Indication	20	1	Uriri_Health_Center
Facility birth	36	2016-09-30	Normal_Vaginal_Delivery	Live_Birth	2700		Discharged_Alive	Live baby	Eligible	Ineligible for Follow-up	Female	2016-09-30		Uganda	No Indication	19	1	Buluba_Hospital
Facility birth	36	2016-09-30	Caesarean_Section	Live_Birth	2400		Discharged_Alive	Live baby	Eligible	Ineligible for Follow-up	Female	2016-09-30		Uganda	No Indication	32	1	Buluba_Hospital
Facility birth	35	2016-09-30	Normal_Vaginal_Delivery	Live_Birth	2390	Live_Birth		Live baby	Eligible	Eligible for Follow-up	Female	2016-09-30	2016-01-24	Kenya	No Indication	22	1	Ntimaru_Sub-County_Hospital
Facility birth	35	2016-09-30	Normal_Vaginal_Delivery	Live_Birth	2260	Live_Birth		Live baby	Eligible	Eligible for Follow-up	Female	2016-09-30	2016-01-24	Kenya	No Indication	22	1	Ntimaru_Sub-County_Hospital
Facility birth	35	2016-09-30	Normal_Vaginal_Delivery	Live_Birth	2200		Discharged_Alive	Live baby	Eligible	Ineligible for Follow-up	Male	2016-09-30		Uganda	No Indication	19	2	Iganga_Hospital
Facility birth	35	2016-09-30	Normal_Vaginal_Delivery	Live_Birth	2000		Discharged_Alive	Live baby	Eligible	Ineligible for Follow-up	Male	2016-09-30		Uganda	No Indication	19	2	Iganga_Hospital
Facility birth	34	2016-09-30	Normal_Vaginal_Delivery	Live_Birth	4000	Live_Birth		Live baby	Eligible	Ineligible for Follow-up	Female	2016-09-30	2016-01-26	Kenya	No Indication	22	1	Migori_County_Referral_Hospital
Facility birth	30	2016-09-30	Normal_Vaginal_Delivery	Live_Birth	3300	Live_Birth		Live baby	Eligible	Ineligible for Follow-up	Male	2016-09-30	2016-01-03	Kenya	No Indication	18	1	Uriri_Health_Center
Facility birth	38	2016-09-09	Normal_Vaginal_Delivery	Live_Birth	4200		Discharged_Alive	Live baby	Eligible	Ineligible for Follow-up	Male	2016-09-09		Uganda	No Indication	36	1	Kamuli_Mission_Hospital
Facility birth	38	2016-09-26	Normal_Vaginal_Delivery	Live_Birth	2000		Discharged_Alive	Live baby	Eligible	Ineligible for Follow-up	Male	2016-09-26		Uganda	No Indication	30	2	Jinja_Regional_Ref_Hospital
Facility birth	38	2016-09-26	Normal_Vaginal_Delivery	Live_Birth	2000		Discharged_Alive	Live baby	Eligible	Ineligible for Follow-up	Male	2016-09-26		Uganda	No Indication	30	2	Jinja_Regional_Ref_Hospital
Facility birth	38	2016-09-27	Caesarean_Section	Live_Birth	3200			Live baby	Eligible	Ineligible for Follow-up	Male	2016-09-27		Uganda	No Indication	24	1	Iganga_Hospital
Facility birth	33	2016-09-27	Normal_Vaginal_Delivery	Live_Birth	2400		Discharged_Alive	Live baby	Eligible	Ineligible for Follow-up	Female	2016-09-27		Uganda	No Indication	19	1	Iganga_Hospital
Facility birth	41	2016-09-28	Normal_Vaginal_Delivery	Live_Birth	4500	Live_Birth		Live baby	Eligible	Ineligible for Follow-up	Female	2016-09-28	2015-12-09	Kenya	No Indication	21	1	Isebania_Sub-County_Hospital
Facility birth	41	2016-09-28	Normal_Vaginal_Delivery	Live_Birth	4500	Live_Birth		Live baby	Eligible	Ineligible for Follow-up	Female	2016-09-28	2015-12-09	Kenya	No Indication	21	1	Isebania_Sub-County_Hospital
Facility birth	41	2016-09-28	Normal_Vaginal_Delivery	Live_Birth	3500		Discharged_Alive	Live baby	Eligible	Ineligible for Follow-up	Female	2016-09-28		Uganda	No Indication	30	1	Kamuli_Mission_Hospital
Facility birth	40	2016-09-28	Normal_Vaginal_Delivery	Live_Birth	4800	Live_Birth		Live baby	Eligible	Ineligible for Follow-up	Male	2016-09-28	2015-12-24	Kenya	No Indication	23	1	Migori_County_Referral_Hospital
Facility birth	40	2016-09-28	Normal_Vaginal_Delivery	Live_Birth	3500	Live_Birth		Live baby	Eligible	Ineligible for Follow-up	Male	2016-09-28		Kenya	No Indication	20	1	Bugumbe_Health_Center
Facility birth	40	2016-09-28	Normal_Vaginal_Delivery	Live_Birth	3100	Live_Birth		Live baby	Eligible	Ineligible for Follow-up	Female	2016-09-28	2015-12-27	Kenya	No Indication	19	1	Isebania_Sub-County_Hospital
Facility birth	40	2016-09-28	Normal_Vaginal_Delivery	Live_Birth	3100	Live_Birth		Live baby	Eligible	Ineligible for Follow-up	Female	2016-09-28	2015-12-27	Kenya	No Indication	19	1	Isebania_Sub-County_Hospital
Facility birth	40	2016-09-28	Normal_Vaginal_Delivery	Live_Birth	3000	Live_Birth		Live baby	Eligible	Unknown	Female	2016-09-28		Kenya	No Indication	18	2	Kehancha_Sub-County_Hospital
Facility birth	40	2016-09-28	Normal_Vaginal_Delivery	Live_Birth	2900	Live_Birth		Live baby	Eligible	Ineligible for Follow-up	Male	2016-09-28	2015-12-16	Kenya	No Indication	19	1	Bugumbe_Health_Center
Facility birth	40	2016-09-28	Caesarean_Section	Live_Birth	2900		Discharged_Alive	Live baby	Eligible	Ineligible for Follow-up	Male	2016-09-28		Uganda	No Indication	18	1	Kamuli_Mission_Hospital
Facility birth	40	2016-09-28	Normal_Vaginal_Delivery	Live_Birth	2600	Live_Birth		Live baby	Eligible	Ineligible for Follow-up	Male	2016-09-28		Kenya	No Indication	18	2	Kehancha_Sub-County_Hospital
Facility birth	39	2016-09-28	Normal_Vaginal_Delivery	Live_Birth	3500		Discharged_Alive	Live baby	Eligible	Ineligible for Follow-up	Male	2016-09-28		Uganda	No Indication	21	1	Iganga_Hospital
Facility birth	39	2016-09-28	Normal_Vaginal_Delivery	Live_Birth	3300		Discharged_Alive	Live baby	Eligible	Ineligible for Follow-up	Male	2016-09-28		Uganda	No Indication	36	1	Kamuli_Mission_Hospital
Facility birth	39	2016-09-28	Caesarean_Section	Live_Birth	3000		Discharged_Alive	Live baby	Eligible	Ineligible for Follow-up	Male	2016-09-28		Uganda	No Indication	24	1	Iganga_Hospital
Facility birth	39	2016-09-28	Normal_Vaginal_Delivery	Live_Birth	2900		Discharged_Alive	Live baby	Eligible	Ineligible for Follow-up	Male	2016-09-28		Uganda	No Indication	22	1	Iganga_Hospital
Facility birth	39	2016-09-28	Caesarean_Section	Live_Birth	2800		Discharged_Alive	Live baby	Eligible	Ineligible for Follow-up	Male	2016-09-28		Uganda	No Indication	23	1	Kamuli_Mission_Hospital
Facility birth	38	2016-09-28	Normal_Vaginal_Delivery	Live_Birth	3600	Live_Birth		Live baby	Eligible	Ineligible for Follow-up	Male	2016-09-28		Kenya	No Indication	19	1	Kehancha_Sub-County_Hospital
Facility birth	38	2016-09-28	Normal_Vaginal_Delivery	Live_Birth	3300		Discharged_Alive	Live baby	Eligible	Ineligible for Follow-up	Male	2016-09-28		Uganda	No Indication	19	1	Iganga_Hospital
Facility birth	38	2016-09-28	Normal_Vaginal_Delivery	Live_Birth	3200	Live_Birth		Live baby	Eligible	Ineligible for Follow-up	Male	2016-09-28	2015-12-22	Kenya	No Indication	16	1	Migori_County_Referral_Hospital
Facility birth	38	2016-09-28	Normal_Vaginal_Delivery	Live_Birth	3100		Discharged_Alive	Live baby	Eligible	Ineligible for Follow-up	Female	2016-09-28		Uganda	No Indication	27	1	Jinja_Regional_Ref_Hospital
Facility birth	38	2016-09-28	Normal_Vaginal_Delivery	Live_Birth	3100		Discharged_Alive	Live baby	Eligible	Ineligible for Follow-up	Female	2016-09-28		Uganda	No Indication	23	1	Jinja_Regional_Ref_Hospital
Facility birth	38	2016-09-28	Normal_Vaginal_Delivery	Live_Birth	3000	Live_Birth		Live baby	Eligible	Unknown	Female	2016-09-28	2015-10-02	Kenya	No Indication	16	1	Migori_County_Referral_Hospital
Facility birth	36	2016-09-28	Normal_Vaginal_Delivery	Live_Birth	3300		Discharged_Alive	Live baby	Eligible	Ineligible for Follow-up	Female	2016-09-28		Uganda	No Indication	19	1	Jinja_Regional_Ref_Hospital
Facility birth	36	2016-09-28	Normal_Vaginal_Delivery	Live_Birth	3100		Discharged_Alive	Live baby	Eligible	Ineligible for Follow-up	Female	2016-09-28		Uganda	No Indication	33	1	Jinja_Regional_Ref_Hospital
Facility birth	36	2016-09-28	Normal_Vaginal_Delivery	Live_Birth	2800		Discharged_Alive	Live baby	Eligible	Ineligible for Follow-up	Female	2016-09-28		Uganda	No Indication	26	1	Jinja_Regional_Ref_Hospital
Facility birth	42	2016-09-29	Normal_Vaginal_Delivery	Live_Birth	3700	Live_Birth		Live baby	Eligible	Ineligible for Follow-up	Male	2016-09-29	2015-12-27	Kenya	No Indication	20	1	Awendo_Sub-County_Hospital
Facility birth	41	2016-09-29	Normal_Vaginal_Delivery	Live_Birth	3500	Live_Birth		Live baby	Eligible	Ineligible for Follow-up	Female	2016-09-29	2015-12-16	Kenya	No Indication	30	1	Kehancha_Sub-County_Hospital
Facility birth	40	2016-09-29	Caesarean_Section	Live_Birth	3800		Discharged_Alive	Live baby	Eligible	Ineligible for Follow-up	Male	2016-09-29		Uganda	No Indication	27	1	Iganga_Hospital
Facility birth	40	2016-09-29	Normal_Vaginal_Delivery	Live_Birth	3600	Live_Birth		Live baby	Eligible	Ineligible for Follow-up	Female	2016-09-29	2015-12-28	Kenya	No Indication	25	1	Rongo_Sub-County_Hospital
Facility birth	40	2016-09-29	Normal_Vaginal_Delivery	Live_Birth	3500		Discharged_Alive	Live baby	Eligible	Ineligible for Follow-up	Female	2016-09-29		Uganda	No Indication	35	1	Bugiri_Hospital
Facility birth	40	2016-09-29		Live_Birth	3500	Live_Birth		Live baby	Eligible	Ineligible for Follow-up	Male	2016-09-29	2015-12-20	Kenya	No Indication	25	1	St_Camillus_Mission_Hospital
Facility birth	40	2016-09-29	Normal_Vaginal_Delivery	Live_Birth	3300		Discharged_Alive	Live baby	Eligible	Ineligible for Follow-up	Female	2016-09-29		Uganda	No Indication	21	1	Bugiri_Hospital
Facility birth	40	2016-09-29	Caesarean_Section	Live_Birth	3200		Discharged_Alive	Live baby	Eligible	Ineligible for Follow-up	Female	2016-09-29		Uganda	No Indication	18	1	Buluba_Hospital
Facility birth	40	2016-09-29	Normal_Vaginal_Delivery	Live_Birth	3100	Live_Birth		Live baby	Eligible	Ineligible for Follow-up	Female	2016-09-29		Kenya	No Indication	27	1	Migori_County_Referral_Hospital
Facility birth	40	2016-09-29	Normal_Vaginal_Delivery	Live_Birth	3000		Discharged_Alive	Live baby	Eligible	Ineligible for Follow-up	Male	2016-09-29		Uganda	No Indication	30	1	Kamuli_Mission_Hospital
Facility birth	40	2016-09-29	Caesarean_Section	Live_Birth	2800		Discharged_Alive	Live baby	Eligible	Ineligible for Follow-up	Female	2016-09-29		Uganda	No Indication	19	1	Kamuli_Mission_Hospital
Facility birth	40	2016-09-29	Caesarean_Section	Live_Birth	2800			Live baby	Eligible	Ineligible for Follow-up	Female	2016-09-29		Uganda	No Indication	22	1	Kamuli_Hospital
Facility birth	40	2016-09-29	Normal_Vaginal_Delivery	Live_Birth	2240	Live_Birth		Live baby	Eligible	Eligible for Follow-up	Female	2016-09-29	2015-12-24	Kenya	No Indication	39	1	Rongo_Sub-County_Hospital
Facility birth	39	2016-09-29	Normal_Vaginal_Delivery	Live_Birth	3800	Live_Birth		Live baby	Eligible	Ineligible for Follow-up	Male	2016-09-29	2016-01-04	Kenya	No Indication	27	1	Ntimaru_Sub-County_Hospital
Facility birth	39	2016-09-29	Normal_Vaginal_Delivery	Live_Birth	3700		Discharged_Alive	Live baby	Eligible	Ineligible for Follow-up	Female	2016-09-29		Uganda	No Indication	29	1	Kamuli_Mission_Hospital
Facility birth	39	2016-09-29	Caesarean_Section	Live_Birth	3700		Discharged_Alive	Live baby	Eligible	Ineligible for Follow-up	Male	2016-09-29		Uganda	No Indication	22	1	Iganga_Hospital
Facility birth	39	2016-09-29	Caesarean_Section	Live_Birth	3600	Live_Birth		Live baby	Eligible	Ineligible for Follow-up	Male	2016-09-29	2015-12-30	Kenya	No Indication	26	1	Kehancha_Sub-County_Hospital
Facility birth	39	2016-09-29	Normal_Vaginal_Delivery	Live_Birth	3500	Live_Birth		Live baby	Eligible	Ineligible for Follow-up	Female	2016-09-29	2015-12-28	Kenya	No Indication	19	1	Migori_County_Referral_Hospital
Facility birth	39	2016-09-29	Normal_Vaginal_Delivery	Live_Birth	3500		Discharged_Alive	Live baby	Eligible	Ineligible for Follow-up	Female	2016-09-29		Uganda	No Indication	20	1	Kamuli_Mission_Hospital
Facility birth	39	2016-09-29	Caesarean_Section	Live_Birth	3500			Live baby	Eligible	Ineligible for Follow-up	Male	2016-09-29		Uganda	No Indication	20	1	Bugiri_Hospital
Facility birth	39	2016-09-29	Normal_Vaginal_Delivery	Live_Birth	3400	Live_Birth		Live baby	Eligible	Ineligible for Follow-up	Male	2016-09-29	2016-01-02	Kenya	No Indication	24	1	Kegonga_Sub-County_Hospital
Facility birth	39	2016-09-29	Normal_Vaginal_Delivery	Live_Birth	3210	Live_Birth		Live baby	Eligible	Ineligible for Follow-up	Female	2016-09-29	2015-12-28	Kenya	No Indication	16	1	Ntimaru_Sub-County_Hospital
Facility birth	39	2016-09-29	Normal_Vaginal_Delivery	Live_Birth	3200			Unknown	Eligible	Ineligible for Follow-up	Male	2016-09-29	2016-01-10	Kenya	No Indication	36	1	Macalder_Sub-County_Hospital
Facility birth	39	2016-09-29	Normal_Vaginal_Delivery	Live_Birth	3200			Live baby	Eligible	Ineligible for Follow-up	Male	2016-09-29		Uganda	No Indication	17	1	Bugiri_Hospital
Facility birth	39	2016-09-29	Normal_Vaginal_Delivery	Live_Birth	3000		Discharged_Alive	Live baby	Eligible	Ineligible for Follow-up	Female	2016-09-29		Uganda	No Indication	21	1	Jinja_Regional_Ref_Hospital
Facility birth	39	2016-09-29	Normal_Vaginal_Delivery	Live_Birth	2500	Live_Birth		Live baby	Eligible	Ineligible for Follow-up	Male	2016-09-29	2015-12-25	Kenya	No Indication	16	1	Awendo_Sub-County_Hospital
Facility birth	39	2016-09-29	Normal_Vaginal_Delivery	Live_Birth	2500		Discharged_Alive	Live baby	Eligible	Ineligible for Follow-up	Female	2016-09-29		Uganda	No Indication	15	1	Kamuli_Mission_Hospital
Facility birth	38	2016-09-29	Normal_Vaginal_Delivery	Live_Birth	4300	Live_Birth		Live baby	Eligible	Ineligible for Follow-up	Male	2016-09-29	2015-12-03	Kenya	No Indication	38	1	Migori_County_Referral_Hospital
Facility birth	38	2016-09-29	Normal_Vaginal_Delivery	Live_Birth	4200			Live baby	Eligible	Ineligible for Follow-up	Male	2016-09-29		Uganda	No Indication	36	1	Kamuli_Mission_Hospital
Facility birth	38	2016-09-29	Caesarean_Section	Live_Birth	4000		Discharged_Alive	Live baby	Eligible	Ineligible for Follow-up	Male	2016-09-29		Uganda	No Indication	24	1	Bugiri_Hospital
Facility birth	38	2016-09-29	Normal_Vaginal_Delivery	Live_Birth	3800		Discharged_Alive	Live baby	Eligible	Ineligible for Follow-up	Female	2016-09-29		Uganda	No Indication	19	1	Bugiri_Hospital
Facility birth	38	2016-09-29	Normal_Vaginal_Delivery	Live_Birth	3700		Discharged_Alive	Live baby	Eligible	Ineligible for Follow-up	Male	2016-09-29		Uganda	No Indication	28	1	Jinja_Regional_Ref_Hospital
Facility birth	38	2016-09-29	Normal_Vaginal_Delivery	Live_Birth	3700			Live baby	Eligible	Ineligible for Follow-up	Male	2016-09-29		Uganda	No Indication	22	1	Bugiri_Hospital
Facility birth	38	2016-09-29	Normal_Vaginal_Delivery	Live_Birth	3600	Live_Birth		Live baby	Eligible	Ineligible for Follow-up	Male	2016-09-29	2015-12-06	Kenya	No Indication	24	1	Kehancha_Sub-County_Hospital
Facility birth	38	2016-09-29	Normal_Vaginal_Delivery	Live_Birth	3500		Discharged_Alive	Live baby	Eligible	Ineligible for Follow-up	Female	2016-09-29		Uganda	No Indication	29	1	Bugiri_Hospital
Facility birth	38	2016-09-29	Normal_Vaginal_Delivery	Live_Birth	3400	Live_Birth		Live baby	Eligible	Ineligible for Follow-up	Female	2016-09-29	2016-02-02	Kenya	No Indication	21	1	Migori_County_Referral_Hospital
Facility birth	38	2016-09-29	Normal_Vaginal_Delivery	Live_Birth	3200	Live_Birth		Live baby	Eligible	Ineligible for Follow-up	Male	2016-09-29	2015-12-28	Kenya	No Indication	27	1	Migori_County_Referral_Hospital
Facility birth	38	2016-09-29	Normal_Vaginal_Delivery	Live_Birth	3200	Live_Birth		Live baby	Eligible	Ineligible for Follow-up	Female	2016-09-29	2016-02-05	Kenya	No Indication	30	1	Nyamaraga_Sub-County_Hospital
Facility birth	38	2016-09-29	Caesarean_Section	Live_Birth	3200		Discharged_Alive	Live baby	Eligible	Ineligible for Follow-up	Male	2016-09-29		Uganda	No Indication	27	1	Iganga_Hospital
Facility birth	38	2016-09-29	Caesarean_Section	Live_Birth	3200		Discharged_Alive	Live baby	Eligible	Ineligible for Follow-up	Female	2016-09-29		Uganda	No Indication	25	1	Kamuli_Mission_Hospital
Facility birth	38	2016-09-29	Normal_Vaginal_Delivery	Live_Birth	3100			Unknown	Eligible	Ineligible for Follow-up	Female	2016-09-29	2016-01-01	Kenya	No Indication	27	1	Macalder_Sub-County_Hospital
Facility birth	38	2016-09-29	Normal_Vaginal_Delivery	Live_Birth	3000	Live_Birth		Live baby	Eligible	Unknown	Female	2016-09-29	2015-12-23	Kenya	No Indication	30	1	Nyamaraga_Sub-County_Hospital
Facility birth	38	2016-09-29	Normal_Vaginal_Delivery	Live_Birth	3000		Discharged_Alive	Live baby	Eligible	Ineligible for Follow-up	Male	2016-09-29		Uganda	No Indication	23	1	Iganga_Hospital
Facility birth	38	2016-09-29	Caesarean_Section	Live_Birth	3000		Discharged_Alive	Live baby	Eligible	Ineligible for Follow-up	Female	2016-09-29		Uganda	No Indication	23	1	Iganga_Hospital
Facility birth	38	2016-09-29	Normal_Vaginal_Delivery	Live_Birth	2900	Live_Birth		Live baby	Eligible	Ineligible for Follow-up	Male	2016-09-29	2015-11-25	Kenya	No Indication	30	1	Nyamaraga_Sub-County_Hospital
Facility birth	38	2016-09-29	Normal_Vaginal_Delivery	Live_Birth	2900			Unknown	Eligible	Ineligible for Follow-up	Male	2016-09-29	2016-03-09	Kenya	No Indication	17	1	Macalder_Sub-County_Hospital
Facility birth	38	2016-09-29	Normal_Vaginal_Delivery	Live_Birth	2800			Unknown	Eligible	Ineligible for Follow-up	Female	2016-09-29	2016-04-20	Kenya	No Indication	20	1	Macalder_Sub-County_Hospital
Facility birth	38	2016-09-29	Caesarean_Section	Fresh_Still_Birth	2800		Discharged_Alive	Stillbirth	Eligible	Ineligible for Follow-up	Male	2016-09-29		Uganda	No Indication	22	1	Iganga_Hospital
Facility birth	37	2016-09-29	Normal_Vaginal_Delivery	Live_Birth	3700	Live_Birth		Live baby	Eligible	Ineligible for Follow-up	Male	2016-09-29	2016-01-28	Kenya	No Indication	24	1	Migori_County_Referral_Hospital
Facility birth	37	2016-09-29	Normal_Vaginal_Delivery	Live_Birth	3700		Discharged_Alive	Live baby	Eligible	Ineligible for Follow-up	Male	2016-09-29		Uganda	No Indication	26	1	Buluba_Hospital
Facility birth	37	2016-09-29	Normal_Vaginal_Delivery	Live_Birth	3700		Discharged_Alive	Live baby	Eligible	Ineligible for Follow-up	Female	2016-09-29		Uganda	No Indication	25	1	Kamuli_Mission_Hospital
Facility birth	37	2016-09-29	Normal_Vaginal_Delivery	Live_Birth	3600		Discharged_Alive	Live baby	Eligible	Ineligible for Follow-up	Female	2016-09-29		Uganda	No Indication	20	1	Jinja_Regional_Ref_Hospital
Facility birth	37	2016-09-29	Normal_Vaginal_Delivery	Live_Birth	3310	Live_Birth		Live baby	Eligible	Ineligible for Follow-up	Male	2016-09-29		Kenya	No Indication	22	1	Ntimaru_Sub-County_Hospital
Facility birth	37	2016-09-29	Caesarean_Section	Live_Birth	3200		Discharged_Alive	Live baby	Eligible	Ineligible for Follow-up	Male	2016-09-29		Uganda	No Indication	17	1	Kamuli_Mission_Hospital
Facility birth	37	2016-09-29	Normal_Vaginal_Delivery	Live_Birth	3100			Live baby	Eligible	Ineligible for Follow-up	Male	2016-09-29		Uganda	No Indication	20	1	Kamuli_Hospital
Facility birth	37	2016-09-29	Normal_Vaginal_Delivery	Live_Birth	3050	Live_Birth		Live baby	Eligible	Ineligible for Follow-up	Male	2016-09-29	2015-12-07	Kenya	No Indication	23	1	Rongo_Sub-County_Hospital
Facility birth	36	2016-09-29	Normal_Vaginal_Delivery	Live_Birth	3000	Live_Birth		Live baby	Eligible	Unknown	Female	2016-09-29	2015-12-18	Kenya	No Indication	18	2	Migori_County_Referral_Hospital
Facility birth	36	2016-09-29	Normal_Vaginal_Delivery	Live_Birth	2600	Live_Birth		Live baby	Eligible	Eligible for Follow-up	Male	2016-09-29	2015-12-18	Kenya	No Indication	18	2	Migori_County_Referral_Hospital
Facility birth	30	2016-09-29	Normal_Vaginal_Delivery	Live_Birth	2500		Discharged_Alive	Live baby	Eligible	Ineligible for Follow-up	Male	2016-09-29		Uganda	No Indication	28	1	Jinja_Regional_Ref_Hospital
Facility birth	30	2016-09-29	Normal_Vaginal_Delivery	Live_Birth	1900		Discharged_Alive	Live baby	Eligible	Ineligible for Follow-up	Female	2016-09-29		Uganda	No Indication	24	1	Iganga_Hospital
BBA	29	2016-09-29		Fresh_Still_Birth	1600		Discharged_Alive	Stillbirth	Ineligible	Ineligible for Follow-up	Female	2016-09-29		Uganda	No Indication	22	1	Iganga_Hospital
Facility birth	28	2016-09-29	Caesarean_Section	Fresh_Still_Birth	1700		Discharged_Alive	Stillbirth	Eligible	Ineligible for Follow-up	Female	2016-09-29		Uganda	No Indication	23	1	Kamuli_Mission_Hospital
Facility birth	40	2016-09-30	Normal_Vaginal_Delivery	Live_Birth	3800	Live_Birth		Live baby	Eligible	Ineligible for Follow-up	Male	2016-09-30	2015-12-18	Kenya	No Indication	28	1	Isebania_Sub-County_Hospital
Facility birth	40	2016-09-30	Normal_Vaginal_Delivery	Live_Birth	3800	Live_Birth		Live baby	Eligible	Ineligible for Follow-up	Male	2016-09-30	2015-12-18	Kenya	No Indication	28	1	Isebania_Sub-County_Hospital
Facility birth	40	2016-09-30	Normal_Vaginal_Delivery	Live_Birth	3000	Live_Birth		Live baby	Eligible	Unknown	Female	2016-09-30		Kenya	No Indication	18	1	Kehancha_Sub-County_Hospital
Facility birth	38	2016-09-30	Caesarean_Section	Live_Birth	3000		Discharged_Alive	Live baby	Eligible	Ineligible for Follow-up	Male	2016-09-30		Uganda	No Indication	28	1	Iganga_Hospital
Facility birth	40	2016-09-14	Normal_Vaginal_Delivery	Live_Birth	3800	Live_Birth		Live baby	Eligible	Ineligible for Follow-up	Male	2016-09-14	2015-11-29	Kenya	No Indication	30	1	Migori_County_Referral_Hospital
Facility birth	38	2016-09-25	Caesarean_Section	Live_Birth	3000		Discharged_Alive	Live baby	Eligible	Ineligible for Follow-up	Female	2016-09-25		Uganda	No Indication	22	1	Bugiri_Hospital
Facility birth	40	2016-09-27	Normal_Vaginal_Delivery	Live_Birth	5000	Live_Birth		Live baby	Eligible	Ineligible for Follow-up	Male	2016-09-27	2015-12-16	Kenya	No Indication	30	1	Isebania_Sub-County_Hospital
Facility birth	40	2016-09-27	Normal_Vaginal_Delivery	Live_Birth	5000	Live_Birth		Live baby	Eligible	Ineligible for Follow-up	Male	2016-09-27	2015-12-16	Kenya	No Indication	30	1	Isebania_Sub-County_Hospital
Facility birth	40	2016-09-27	Normal_Vaginal_Delivery	Live_Birth	3600	Live_Birth		Live baby	Eligible	Ineligible for Follow-up	Female	2016-09-27		Kenya	No Indication	20	1	Kehancha_Sub-County_Hospital
Facility birth	40	2016-09-27	Normal_Vaginal_Delivery	Live_Birth	3500	Live_Birth		Live baby	Eligible	Ineligible for Follow-up	Male	2016-09-27		Kenya	No Indication	30	1	Kehancha_Sub-County_Hospital
Facility birth	40	2016-09-27	Normal_Vaginal_Delivery	Live_Birth	3500		Discharged_Alive	Live baby	Eligible	Ineligible for Follow-up	Female	2016-09-27		Uganda	No Indication	25	1	Kamuli_Mission_Hospital
Facility birth	40	2016-09-27	Caesarean_Section	Live_Birth	3100		Discharged_Alive	Live baby	Eligible	Ineligible for Follow-up	Female	2016-09-27		Uganda	No Indication	20	1	Iganga_Hospital
Facility birth	40	2016-09-27	Normal_Vaginal_Delivery	Live_Birth	2900		Discharged_Alive	Live baby	Eligible	Ineligible for Follow-up	Male	2016-09-27		Uganda	No Indication	19	1	Iganga_Hospital
Facility birth	39	2016-09-27	Normal_Vaginal_Delivery	Live_Birth	3900	Live_Birth		Live baby	Eligible	Ineligible for Follow-up	Male	2016-09-27	2016-02-02	Kenya	No Indication	16	1	Migori_County_Referral_Hospital
Facility birth	39	2016-09-27	Normal_Vaginal_Delivery	Live_Birth	3600	Live_Birth		Live baby	Eligible	Ineligible for Follow-up	Male	2016-09-27	2015-12-25	Kenya	No Indication	21	1	Rongo_Sub-County_Hospital
Facility birth	38	2016-09-27	Caesarean_Section	Live_Birth	3500		Discharged_Alive	Live baby	Eligible	Ineligible for Follow-up	Male	2016-09-27		Uganda	No Indication	21	1	Iganga_Hospital
Facility birth	38	2016-09-27	Caesarean_Section	Live_Birth	3500		Discharged_Alive	Live baby	Eligible	Ineligible for Follow-up	Male	2016-09-27		Uganda	No Indication	41	1	Jinja_Regional_Ref_Hospital
Facility birth	38	2016-09-27	Normal_Vaginal_Delivery	Live_Birth	3400	Live_Birth		Live baby	Eligible	Ineligible for Follow-up	Male	2016-09-27	2015-12-19	Kenya	No Indication	23	1	Migori_County_Referral_Hospital
Facility birth	38	2016-09-27	Normal_Vaginal_Delivery	Live_Birth	3400	Live_Birth		Live baby	Eligible	Ineligible for Follow-up	Female	2016-09-27	2016-02-27	Kenya	No Indication	20	1	Kegonga_Sub-County_Hospital
Facility birth	38	2016-09-27	Normal_Vaginal_Delivery	Live_Birth	3100	Live_Birth		Live baby	Eligible	Ineligible for Follow-up	Male	2016-09-27	2016-01-15	Kenya	No Indication	20	1	Migori_County_Referral_Hospital
Facility birth	38	2016-09-27	Caesarean_Section	Live_Birth	3000	Live_Birth		Live baby	Eligible	Unknown	Male	2016-09-27	2016-01-20	Kenya	No Indication	21	1	Migori_County_Referral_Hospital
Facility birth	38	2016-09-27	Caesarean_Section	Live_Birth	2800		Discharged_Alive	Live baby	Eligible	Ineligible for Follow-up	Female	2016-09-27		Uganda	No Indication	22	1	Iganga_Hospital
Facility birth	38	2016-09-27	Normal_Vaginal_Delivery	Live_Birth	2500	Live_Birth		Live baby	Eligible	Ineligible for Follow-up	Male	2016-09-27	2015-12-28	Kenya	No Indication	18	1	Awendo_Sub-County_Hospital
Facility birth	38	2016-09-27	Caesarean_Section	Fresh_Still_Birth	2500		Discharged_Alive	Stillbirth	Eligible	Ineligible for Follow-up	Male	2016-09-27		Uganda	No Indication	22	1	Iganga_Hospital
Facility birth	37	2016-09-27	Caesarean_Section	Live_Birth	4100		Discharged_Alive	Live baby	Eligible	Ineligible for Follow-up	Male	2016-09-27		Uganda	No Indication	25	1	Kamuli_Mission_Hospital
Facility birth	37	2016-09-27	Normal_Vaginal_Delivery	Live_Birth	3500		Discharged_Alive	Live baby	Eligible	Ineligible for Follow-up	Male	2016-09-27		Uganda	No Indication	18	1	Kamuli_Mission_Hospital
Facility birth	36	2016-09-27	Normal_Vaginal_Delivery	Live_Birth	3020	Live_Birth		Live baby	Eligible	Ineligible for Follow-up	Female	2016-09-27	2015-12-17	Kenya	No Indication	19	1	Rongo_Sub-County_Hospital
Facility birth	36	2016-09-27	Normal_Vaginal_Delivery	Live_Birth	2400	Live_Birth		Live baby	Eligible	Eligible for Follow-up	Female	2016-09-27	2015-12-31	Kenya	No Indication	22	1	Kehancha_Sub-County_Hospital
Facility birth	40	2016-09-28	Normal_Vaginal_Delivery	Live_Birth	4000	Live_Birth		Live baby	Eligible	Ineligible for Follow-up	Female	2016-09-28	2015-12-13	Kenya	No Indication	26	1	Kehancha_Sub-County_Hospital
Facility birth	40	2016-09-28	Normal_Vaginal_Delivery	Live_Birth	3800	Live_Birth		Live baby	Eligible	Ineligible for Follow-up	Male	2016-09-28		Kenya	No Indication	20	1	Kegonga_Sub-County_Hospital
Facility birth	40	2016-09-28	Caesarean_Section	Live_Birth	3700		Died	Live baby	Eligible	Ineligible for Follow-up	Male	2016-09-28		Uganda	No Indication	16	1	Kamuli_Mission_Hospital
Facility birth	40	2016-09-28	Normal_Vaginal_Delivery	Live_Birth	3600		Discharged_Alive	Live baby	Eligible	Ineligible for Follow-up	Female	2016-09-28		Uganda	No Indication	28	1	Kamuli_Mission_Hospital
Facility birth	40	2016-09-28	Normal_Vaginal_Delivery	Live_Birth	3500		Discharged_Alive	Live baby	Eligible	Ineligible for Follow-up	Male	2016-09-28		Uganda	No Indication	19	1	Bugiri_Hospital
Facility birth	40	2016-09-28	Normal_Vaginal_Delivery	Live_Birth	3300	Live_Birth		Live baby	Eligible	Ineligible for Follow-up	Male	2016-09-28	2016-01-14	Kenya	No Indication	18	1	Ntimaru_Sub-County_Hospital
Facility birth	40	2016-09-28	Normal_Vaginal_Delivery	Live_Birth	3200	Live_Birth		Live baby	Eligible	Ineligible for Follow-up	Male	2016-09-28	2015-12-12	Kenya	No Indication	21	1	Kehancha_Sub-County_Hospital
Facility birth	40	2016-09-28	Normal_Vaginal_Delivery	Live_Birth	3100			Unknown	Eligible	Ineligible for Follow-up	Male	2016-09-28	2016-02-25	Kenya	No Indication	28	1	Macalder_Sub-County_Hospital
Facility birth	40	2016-09-28	Normal_Vaginal_Delivery	Live_Birth	3000	Live_Birth		Live baby	Eligible	Unknown	Female	2016-09-28	2015-12-15	Kenya	No Indication	17	1	Muhuru_Health_Center
Facility birth	40	2016-09-28	Normal_Vaginal_Delivery	Live_Birth	2800		Discharged_Alive	Live baby	Eligible	Ineligible for Follow-up	Male	2016-09-28		Uganda	No Indication	22	2	Iganga_Hospital
Facility birth	40	2016-09-28	Normal_Vaginal_Delivery	Live_Birth	2500		Discharged_Alive	Live baby	Eligible	Ineligible for Follow-up	Female	2016-09-28		Uganda	No Indication	22	2	Iganga_Hospital
Facility birth	39	2016-09-28	Normal_Vaginal_Delivery	Live_Birth	4200		Discharged_Alive	Live baby	Eligible	Ineligible for Follow-up	Female	2016-09-28		Uganda	No Indication	36	1	Jinja_Regional_Ref_Hospital
Facility birth	39	2016-09-28	Normal_Vaginal_Delivery	Live_Birth	3800		Discharged_Alive	Live baby	Eligible	Ineligible for Follow-up	Male	2016-09-28		Uganda	No Indication	21	1	Jinja_Regional_Ref_Hospital
Facility birth	39	2016-09-28	Normal_Vaginal_Delivery	Live_Birth	3600		Discharged_Alive	Live baby	Eligible	Ineligible for Follow-up	Male	2016-09-28		Uganda	No Indication	36	1	Iganga_Hospital
Facility birth	39	2016-09-28	Normal_Vaginal_Delivery	Live_Birth	3600		Discharged_Alive	Live baby	Eligible	Ineligible for Follow-up	Female	2016-09-28		Uganda	No Indication	27	1	Iganga_Hospital
Facility birth	39	2016-09-28	Normal_Vaginal_Delivery	Live_Birth	3100	Live_Birth		Live baby	Eligible	Ineligible for Follow-up	Male	2016-09-28	2015-12-10	Kenya	No Indication	17	1	Migori_County_Referral_Hospital
Facility birth	39	2016-09-28	Normal_Vaginal_Delivery	Live_Birth	3000			Live baby	Eligible	Ineligible for Follow-up	Female	2016-09-28		Uganda	No Indication	21	1	Kamuli_Hospital
Facility birth	39	2016-09-28	Caesarean_Section	Live_Birth	2800	Live_Birth		Live baby	Eligible	Ineligible for Follow-up	Female	2016-09-28		Kenya	No Indication	32	1	Migori_County_Referral_Hospital
Facility birth	39	2016-09-28	Normal_Vaginal_Delivery	Live_Birth	1500		Discharged_Alive	Live baby	Eligible	Ineligible for Follow-up	Female	2016-09-28		Uganda	No Indication	30	2	Kamuli_Mission_Hospital
Facility birth	39	2016-09-28	Normal_Vaginal_Delivery	Live_Birth	1300		Discharged_Alive	Died_Before_Discharge	Eligible	Ineligible for Follow-up	Female	2016-09-28		Uganda	No Indication	30	2	Kamuli_Mission_Hospital
Facility birth	38	2016-09-28	Normal_Vaginal_Delivery	Live_Birth	5500	Live_Birth		Live baby	Eligible	Ineligible for Follow-up	Female	2016-09-28	2015-12-25	Kenya	No Indication	25	1	Migori_County_Referral_Hospital
Facility birth	38	2016-09-28	Normal_Vaginal_Delivery	Live_Birth	5500		Discharged_Alive	Live baby	Eligible	Ineligible for Follow-up	Female	2016-09-28		Uganda	No Indication	18	1	Bugiri_Hospital
Facility birth	38	2016-09-28	Normal_Vaginal_Delivery	Live_Birth	4200		Discharged_Alive	Live baby	Eligible	Ineligible for Follow-up	Male	2016-09-28		Uganda	No Indication	29	1	Iganga_Hospital
Facility birth	38	2016-09-28	Normal_Vaginal_Delivery	Live_Birth	4100	Live_Birth		Live baby	Eligible	Ineligible for Follow-up	Male	2016-09-28		Kenya	No Indication	26	1	Bugumbe_Health_Center
Facility birth	38	2016-09-28		Live_Birth	4000	Live_Birth		Live baby	Eligible	Ineligible for Follow-up	Female	2016-09-28	2015-12-13	Kenya	No Indication	31	1	Migori_County_Referral_Hospital
Facility birth	38	2016-09-28	Normal_Vaginal_Delivery	Live_Birth	3850	Live_Birth		Live baby	Eligible	Ineligible for Follow-up	Female	2016-09-28	2015-12-22	Kenya	No Indication	25	1	Ntimaru_Sub-County_Hospital
Facility birth	38	2016-09-28	Normal_Vaginal_Delivery	Live_Birth	3820	Live_Birth		Live baby	Eligible	Ineligible for Follow-up	Male	2016-09-28	2016-01-20	Kenya	No Indication	17	1	Ntimaru_Sub-County_Hospital
Facility birth	38	2016-09-28	Normal_Vaginal_Delivery	Live_Birth	3800	Live_Birth		Live baby	Eligible	Ineligible for Follow-up	Male	2016-09-28	2016-01-01	Kenya	No Indication	30	1	Kegonga_Sub-County_Hospital
Facility birth	38	2016-09-28	Normal_Vaginal_Delivery	Live_Birth	3800			Unknown	Eligible	Ineligible for Follow-up	Female	2016-09-28		Kenya	No Indication	19	1	Macalder_Sub-County_Hospital
Facility birth	38	2016-09-28	Normal_Vaginal_Delivery	Live_Birth	3600		Discharged_Alive	Live baby	Eligible	Ineligible for Follow-up	Male	2016-09-28		Uganda	No Indication	24	1	Iganga_Hospital
Facility birth	38	2016-09-28	Caesarean_Section	Live_Birth	3600	Live_Birth		Live baby	Eligible	Ineligible for Follow-up	Female	2016-09-28	2016-01-01	Kenya	No Indication	19	1	Kehancha_Sub-County_Hospital
Facility birth	38	2016-09-28	Caesarean_Section	Live_Birth	3600		Discharged_Alive	Live baby	Eligible	Ineligible for Follow-up	Male	2016-09-28		Uganda	No Indication	20	1	Kamuli_Mission_Hospital
Facility birth	38	2016-09-28	Normal_Vaginal_Delivery	Live_Birth	3500			Live baby	Eligible	Ineligible for Follow-up	Male	2016-09-28		Uganda	No Indication	28	1	Bugiri_Hospital
Facility birth	38	2016-09-28	Normal_Vaginal_Delivery	Live_Birth	3400		Discharged_Alive	Live baby	Eligible	Ineligible for Follow-up	Male	2016-09-28		Uganda	No Indication	17	1	Iganga_Hospital
Facility birth	38	2016-09-28	Normal_Vaginal_Delivery	Live_Birth	3400		Discharged_Alive	Live baby	Eligible	Ineligible for Follow-up	Female	2016-09-28		Uganda	No Indication	24	1	Kamuli_Mission_Hospital
Facility birth	38	2016-09-28	Normal_Vaginal_Delivery	Live_Birth	3200	Live_Birth		Live baby	Eligible	Ineligible for Follow-up	Female	2016-09-28	2015-11-12	Kenya	No Indication	16	1	Uriri_Health_Center
Facility birth	38	2016-09-28	Normal_Vaginal_Delivery	Live_Birth	3200	Live_Birth		Live baby	Eligible	Ineligible for Follow-up	Female	2016-09-28	2015-12-20	Kenya	No Indication	26	1	Migori_County_Referral_Hospital
Facility birth	38	2016-09-28	Normal_Vaginal_Delivery	Live_Birth	3200	Live_Birth		Live baby	Eligible	Ineligible for Follow-up	Male	2016-09-28	2016-02-01	Kenya	No Indication	16	2	Migori_County_Referral_Hospital
Facility birth	38	2016-09-28	Normal_Vaginal_Delivery	Live_Birth	3200	Live_Birth		Live baby	Eligible	Ineligible for Follow-up	Male	2016-09-28	2016-02-01	Kenya	No Indication	16	2	Migori_County_Referral_Hospital
Facility birth	38	2016-09-28	Normal_Vaginal_Delivery	Live_Birth	3200		Discharged_Alive	Live baby	Eligible	Ineligible for Follow-up	Female	2016-09-28		Uganda	No Indication	29	1	Jinja_Regional_Ref_Hospital
Facility birth	38	2016-09-28	Caesarean_Section	Live_Birth	3200		Discharged_Alive	Live baby	Eligible	Ineligible for Follow-up	Male	2016-09-28		Uganda	No Indication	18	1	Iganga_Hospital
Facility birth	38	2016-09-28	Normal_Vaginal_Delivery	Live_Birth	3000		Discharged_Alive	Live baby	Eligible	Ineligible for Follow-up	Male	2016-09-28		Uganda	No Indication	28	1	Iganga_Hospital
Facility birth	38	2016-09-28	Normal_Vaginal_Delivery	Live_Birth	3000		Discharged_Alive	Live baby	Eligible	Ineligible for Follow-up	Female	2016-09-28		Uganda	No Indication	32	1	Jinja_Regional_Ref_Hospital
Facility birth	38	2016-09-28	Normal_Vaginal_Delivery	Live_Birth	3000			Live baby	Eligible	Ineligible for Follow-up	Female	2016-09-28		Uganda	No Indication	22	1	Kamuli_Hospital
Facility birth	38	2016-09-28	Normal_Vaginal_Delivery	Live_Birth	2900		Discharged_Alive	Live baby	Eligible	Ineligible for Follow-up	Male	2016-09-28		Uganda	No Indication	25	1	Jinja_Regional_Ref_Hospital
Facility birth	38	2016-09-28	Normal_Vaginal_Delivery	Live_Birth	2800	Live_Birth		Live baby	Eligible	Ineligible for Follow-up	Female	2016-09-28	2016-01-06	Kenya	No Indication	16	1	Migori_County_Referral_Hospital
Facility birth	38	2016-09-28	Normal_Vaginal_Delivery	Live_Birth	2800		Discharged_Alive	Live baby	Eligible	Ineligible for Follow-up	Female	2016-09-28		Uganda	No Indication	23	1	Jinja_Regional_Ref_Hospital
Facility birth	38	2016-09-28	Caesarean_Section	Live_Birth	2800		Discharged_Alive	Live baby	Eligible	Ineligible for Follow-up	Male	2016-09-28		Uganda	No Indication	30	1	Iganga_Hospital
Facility birth	38	2016-09-28	Normal_Vaginal_Delivery	Live_Birth	2700	Live_Birth		Live baby	Eligible	Ineligible for Follow-up	Female	2016-09-28	2015-12-18	Kenya	No Indication	22	1	Migori_County_Referral_Hospital
Facility birth	38	2016-09-28	Caesarean_Section	Live_Birth	2700		Discharged_Alive	Live baby	Eligible	Ineligible for Follow-up	Male	2016-09-28		Uganda	No Indication	17	1	Buluba_Hospital
Facility birth	38	2016-09-28	Normal_Vaginal_Delivery	Live_Birth	2300	Live_Birth		Live baby	Eligible	Eligible for Follow-up	Male	2016-09-28	2016-01-04	Kenya	No Indication	16	1	Migori_County_Referral_Hospital
Facility birth	37	2016-09-28	Normal_Vaginal_Delivery	Live_Birth	3700		Discharged_Alive	Live baby	Eligible	Ineligible for Follow-up	Female	2016-09-28		Uganda	No Indication	25	1	Kamuli_Mission_Hospital
Facility birth	37	2016-09-28	Caesarean_Section	Live_Birth	3500		Discharged_Alive	Live baby	Eligible	Ineligible for Follow-up	Male	2016-09-28		Uganda	No Indication	27	1	Kamuli_Mission_Hospital
Facility birth	37	2016-09-28	Normal_Vaginal_Delivery	Live_Birth	3400	Live_Birth		Live baby	Eligible	Ineligible for Follow-up	Female	2016-09-28	2016-01-13	Kenya	No Indication	28	1	Tisinye_Health_Center
Facility birth	37	2016-09-28	Normal_Vaginal_Delivery	Live_Birth	3400			Live baby	Eligible	Ineligible for Follow-up	Female	2016-09-28		Uganda	No Indication	27	1	Kamuli_Hospital
Facility birth	37	2016-09-28	Normal_Vaginal_Delivery	Live_Birth	3225	Live_Birth		Live baby	Eligible	Ineligible for Follow-up	Female	2016-09-28	2015-12-26	Kenya	No Indication	22	1	Ntimaru_Sub-County_Hospital
Facility birth	37	2016-09-28	Normal_Vaginal_Delivery	Live_Birth	3100			Live baby	Eligible	Ineligible for Follow-up	Female	2016-09-28		Uganda	No Indication	27	1	Kamuli_Hospital
Facility birth	37	2016-09-28	Normal_Vaginal_Delivery	Live_Birth	3000	Live_Birth		Live baby	Eligible	Unknown	Female	2016-09-28		Kenya	No Indication	16	1	Migori_County_Referral_Hospital
Facility birth	37	2016-09-28	Normal_Vaginal_Delivery	Live_Birth	2800		Discharged_Alive	Live baby	Eligible	Ineligible for Follow-up	Male	2016-09-28		Uganda	No Indication	29	1	Jinja_Regional_Ref_Hospital
Facility birth	36	2016-09-28	Normal_Vaginal_Delivery	Live_Birth	3000		Discharged_Alive	Live baby	Eligible	Ineligible for Follow-up	Female	2016-09-28		Uganda	No Indication	25	1	Iganga_Hospital
Facility birth	34	2016-09-28	Caesarean_Section	Live_Birth	3000		Discharged_Alive	Live baby	Eligible	Ineligible for Follow-up	Female	2016-09-28		Uganda	No Indication	18	1	Iganga_Hospital
Facility birth	34	2016-09-28	Normal_Vaginal_Delivery	Live_Birth	1500		Discharged_Alive	Died_Before_Discharge	Eligible	Ineligible for Follow-up	Male	2016-09-28		Uganda	No Indication	22	1	Iganga_Hospital
Facility birth	30	2016-09-28	Normal_Vaginal_Delivery	Live_Birth	3000		Discharged_Alive	Live baby	Eligible	Ineligible for Follow-up	Female	2016-09-28		Uganda	No Indication	20	1	Iganga_Hospital
Facility birth	28	2016-09-28	Normal_Vaginal_Delivery	Fresh_Still_Birth	1500		Discharged_Alive	Stillbirth	Eligible	Ineligible for Follow-up	Male	2016-09-28		Uganda	No Indication	32	1	Kamuli_Mission_Hospital
Facility birth	41	2016-09-29	Caesarean_Section	Live_Birth	3300		Discharged_Alive	Live baby	Eligible	Ineligible for Follow-up	Female	2016-09-29		Uganda	No Indication	26	1	Iganga_Hospital
Facility birth	38	2016-09-12	Normal_Vaginal_Delivery	Live_Birth	3300		Discharged_Alive	Live baby	Eligible	Ineligible for Follow-up	Female	2016-09-12		Uganda	No Indication	25	1	Buluba_Hospital
Facility birth	30	2016-09-21	Normal_Vaginal_Delivery	Live_Birth	1600		Discharged_Alive	Live baby	Eligible	Ineligible for Follow-up	Female	2016-09-21		Uganda	No Indication	19	1	Kamuli_Hospital
Facility birth	40	2016-09-25	Normal_Vaginal_Delivery	Live_Birth	3500			Live baby	Eligible	Ineligible for Follow-up	Female	2016-09-25		Uganda	No Indication	30	1	Bugiri_Hospital
Facility birth	38	2016-09-25	Normal_Vaginal_Delivery	Live_Birth	2900	Live_Birth		Live baby	Eligible	Ineligible for Follow-up	Female	2016-09-25	2016-01-18	Kenya	No Indication	20	1	Migori_County_Referral_Hospital
Facility birth	42	2016-09-26	Normal_Vaginal_Delivery	Live_Birth	2980	Live_Birth		Live baby	Eligible	Ineligible for Follow-up	Male	2016-09-26	2015-12-02	Kenya	No Indication	20	1	Rongo_Sub-County_Hospital
Facility birth	41	2016-09-26	Normal_Vaginal_Delivery	Live_Birth	3400		Discharged_Alive	Live baby	Eligible	Ineligible for Follow-up	Female	2016-09-26		Uganda	No Indication	32	1	Bugiri_Hospital
Facility birth	40	2016-09-26	Normal_Vaginal_Delivery	Live_Birth	4700	Live_Birth		Live baby	Eligible	Ineligible for Follow-up	Male	2016-09-26	2015-12-18	Kenya	No Indication	22	1	Isebania_Sub-County_Hospital
Facility birth	40	2016-09-26	Normal_Vaginal_Delivery	Live_Birth	4700	Live_Birth		Live baby	Eligible	Ineligible for Follow-up	Male	2016-09-26	2015-12-18	Kenya	No Indication	22	1	Isebania_Sub-County_Hospital
Facility birth	39	2016-09-26	Normal_Vaginal_Delivery	Live_Birth	3600	Live_Birth		Live baby	Eligible	Ineligible for Follow-up	Female	2016-09-26	2015-12-23	Kenya	No Indication	16	1	Kegonga_Sub-County_Hospital
Facility birth	39	2016-09-26	Normal_Vaginal_Delivery	Live_Birth	3600		Discharged_Alive	Live baby	Eligible	Ineligible for Follow-up	Male	2016-09-26		Uganda	No Indication	23	1	Jinja_Regional_Ref_Hospital
Facility birth	38	2016-09-26	Normal_Vaginal_Delivery	Live_Birth	4000	Live_Birth		Live baby	Eligible	Ineligible for Follow-up	Male	2016-09-26	2015-12-29	Kenya	No Indication	22	1	Kehancha_Sub-County_Hospital
Facility birth	38	2016-09-26	Normal_Vaginal_Delivery	Live_Birth	4000	Live_Birth		Live baby	Eligible	Ineligible for Follow-up	Female	2016-09-26	2016-02-25	Kenya	No Indication	21	1	Migori_County_Referral_Hospital
Facility birth	38	2016-09-26	Caesarean_Section	Live_Birth	3400		Discharged_Alive	Live baby	Eligible	Ineligible for Follow-up	Female	2016-09-26		Uganda	No Indication	22	1	Kamuli_Mission_Hospital
Facility birth	38	2016-09-26	Normal_Vaginal_Delivery	Live_Birth	3000	Live_Birth		Live baby	Eligible	Unknown	Male	2016-09-26	2016-01-04	Kenya	No Indication	16	1	Nyamaraga_Sub-County_Hospital
Facility birth	38	2016-09-26	Normal_Vaginal_Delivery	Live_Birth	2700		Discharged_Alive	Live baby	Eligible	Ineligible for Follow-up	Female	2016-09-26		Uganda	No Indication	18	1	Jinja_Regional_Ref_Hospital
Facility birth	38	2016-09-26	Normal_Vaginal_Delivery	Live_Birth	2600		Discharged_Alive	Live baby	Eligible	Ineligible for Follow-up	Male	2016-09-26		Uganda	No Indication	26	1	Iganga_Hospital
Facility birth	38	2016-09-26	Caesarean_Section	Live_Birth	2300		Discharged_Alive	Live baby	Eligible	Ineligible for Follow-up	Female	2016-09-26		Uganda	No Indication	24	1	Iganga_Hospital
Facility birth	37	2016-09-26	Normal_Vaginal_Delivery	Live_Birth	3300	Live_Birth		Live baby	Eligible	Ineligible for Follow-up	Female	2016-09-26	2016-01-02	Kenya	No Indication	24	1	Migori_County_Referral_Hospital
Facility birth	37	2016-09-26	Normal_Vaginal_Delivery	Live_Birth	3300		Discharged_Alive	Live baby	Eligible	Ineligible for Follow-up	Female	2016-09-26		Uganda	No Indication	20	1	Jinja_Regional_Ref_Hospital
Facility birth	37	2016-09-26	Normal_Vaginal_Delivery	Live_Birth	2600	Live_Birth		Live baby	Eligible	Ineligible for Follow-up	Male	2016-09-26	2016-01-01	Kenya	No Indication	21	1	Migori_County_Referral_Hospital
Facility birth	36	2016-09-26	Normal_Vaginal_Delivery	Live_Birth	2900	Live_Birth		Live baby	Eligible	Eligible for Follow-up	Male	2016-09-26	2016-02-01	Kenya	No Indication	17	1	Migori_County_Referral_Hospital
Facility birth	41	2016-09-27	Normal_Vaginal_Delivery	Live_Birth	3400			Live baby	Eligible	Ineligible for Follow-up	Male	2016-09-27		Uganda	No Indication	24	1	Bugiri_Hospital
Facility birth	40	2016-09-27	Normal_Vaginal_Delivery	Live_Birth	3750	Live_Birth		Live baby	Eligible	Ineligible for Follow-up	Female	2016-09-27		Kenya	No Indication	28	1	Ntimaru_Sub-County_Hospital
Facility birth	40	2016-09-27	Normal_Vaginal_Delivery	Live_Birth	3000			Unknown	Eligible	Unknown	Female	2016-09-27	2015-12-12	Kenya	No Indication	22	1	Macalder_Sub-County_Hospital
Facility birth	40	2016-09-27	Normal_Vaginal_Delivery	Live_Birth	3000		Discharged_Alive	Live baby	Eligible	Ineligible for Follow-up	Male	2016-09-27		Uganda	No Indication	32	1	Jinja_Regional_Ref_Hospital
Facility birth	40	2016-09-27	Normal_Vaginal_Delivery	Live_Birth	2850	Live_Birth		Live baby	Eligible	Ineligible for Follow-up	Male	2016-09-27	2015-12-18	Kenya	No Indication	22	1	Ntimaru_Sub-County_Hospital
Facility birth	40	2016-09-27	Normal_Vaginal_Delivery	Live_Birth	2800	Live_Birth		Live baby	Eligible	Ineligible for Follow-up	Male	2016-09-27	2015-12-09	Kenya	No Indication	24	1	Ntimaru_Sub-County_Hospital
Facility birth	40	2016-09-27	Caesarean_Section	Live_Birth	2800		Discharged_Alive	Live baby	Eligible	Ineligible for Follow-up	Male	2016-09-27		Uganda	No Indication	18	1	Buluba_Hospital
Facility birth	40	2016-09-27	Normal_Vaginal_Delivery	Live_Birth	2700	Live_Birth		Live baby	Eligible	Ineligible for Follow-up	Male	2016-09-27	2015-12-11	Kenya	No Indication	19	1	Tisinye_Health_Center
Facility birth	40	2016-09-27	Normal_Vaginal_Delivery	Live_Birth	2600	Live_Birth		Live baby	Eligible	Ineligible for Follow-up	Female	2016-09-27		Kenya	No Indication	21	1	Kehancha_Sub-County_Hospital
Facility birth	39	2016-09-27	Caesarean_Section	Live_Birth	3300		Discharged_Alive	Live baby	Eligible	Ineligible for Follow-up	Female	2016-09-27		Uganda	No Indication	21	1	Kamuli_Mission_Hospital
Facility birth	39	2016-09-27	Normal_Vaginal_Delivery	Live_Birth	3100	Live_Birth		Live baby	Eligible	Ineligible for Follow-up	Female	2016-09-27	2015-12-24	Kenya	No Indication	24	1	Rongo_Sub-County_Hospital
Facility birth	39	2016-09-27	Normal_Vaginal_Delivery	Live_Birth	3000	Live_Birth		Live baby	Eligible	Unknown	Female	2016-09-27		Kenya	No Indication	26	1	Nyamaraga_Sub-County_Hospital
Facility birth	39	2016-09-27	Normal_Vaginal_Delivery	Live_Birth	3000		Discharged_Alive	Live baby	Eligible	Ineligible for Follow-up	Male	2016-09-27		Uganda	No Indication	24	1	Iganga_Hospital
Facility birth	39	2016-09-27	Normal_Vaginal_Delivery	Live_Birth	3000		Discharged_Alive	Live baby	Eligible	Ineligible for Follow-up	Female	2016-09-27		Uganda	No Indication	24	1	Iganga_Hospital
Facility birth	39	2016-09-27	Caesarean_Section	Live_Birth	2900		Discharged_Alive	Live baby	Eligible	Ineligible for Follow-up	Male	2016-09-27		Uganda	No Indication	20	1	Kamuli_Mission_Hospital
Facility birth	39	2016-09-27	Normal_Vaginal_Delivery	Live_Birth	2000	Live_Birth		Live baby	Eligible	Eligible for Follow-up	Male	2016-09-27	2015-12-24	Kenya	No Indication	39	1	Migori_County_Referral_Hospital
Facility birth	38	2016-09-27	Normal_Vaginal_Delivery	Live_Birth	4400		Discharged_Alive	Live baby	Eligible	Ineligible for Follow-up	Male	2016-09-27		Uganda	No Indication	28	1	Iganga_Hospital
Facility birth	38	2016-09-27	Caesarean_Section	Live_Birth	4000			Live baby	Eligible	Ineligible for Follow-up	Male	2016-09-27		Uganda	No Indication	34	1	Bugiri_Hospital
Facility birth	38	2016-09-27		Live_Birth	4000	Live_Birth		Live baby	Eligible	Ineligible for Follow-up	Female	2016-09-27	2016-02-07	Kenya	No Indication	35	1	Migori_County_Referral_Hospital
Facility birth	38	2016-09-27	Normal_Vaginal_Delivery	Live_Birth	3800		Discharged_Alive	Live baby	Eligible	Ineligible for Follow-up	Female	2016-09-27		Uganda	No Indication	26	1	Kamuli_Hospital
Facility birth	38	2016-09-27	Normal_Vaginal_Delivery	Live_Birth	3700	Live_Birth		Live baby	Eligible	Ineligible for Follow-up	Female	2016-09-27		Kenya	No Indication	28	1	Rongo_Sub-County_Hospital
Facility birth	38	2016-09-27	Normal_Vaginal_Delivery	Live_Birth	3500	Live_Birth		Live baby	Eligible	Ineligible for Follow-up	Female	2016-09-27	2015-11-19	Kenya	No Indication	21	1	Nyamaraga_Sub-County_Hospital
Facility birth	38	2016-09-27	Normal_Vaginal_Delivery	Live_Birth	3500		Ran_away_or_Left_Before_Being_Discharged	Live baby	Eligible	Ineligible for Follow-up	Female	2016-09-27		Uganda	No Indication	30	1	Kamuli_Hospital
Facility birth	38	2016-09-27	Caesarean_Section	Live_Birth	3500			Live baby	Eligible	Ineligible for Follow-up	Male	2016-09-27		Uganda	No Indication	19	1	Kamuli_Hospital
Facility birth	38	2016-09-27	Normal_Vaginal_Delivery	Live_Birth	3450	Live_Birth		Live baby	Eligible	Ineligible for Follow-up	Male	2016-09-27	2016-02-28	Kenya	No Indication	20	1	Rongo_Sub-County_Hospital
Facility birth	38	2016-09-27	Normal_Vaginal_Delivery	Live_Birth	3300	Live_Birth		Live baby	Eligible	Ineligible for Follow-up	Male	2016-09-27	2016-02-02	Kenya	No Indication	37	1	Migori_County_Referral_Hospital
Facility birth	38	2016-09-27	Normal_Vaginal_Delivery	Live_Birth	3300	Live_Birth		Live baby	Eligible	Ineligible for Follow-up	Female	2016-09-27		Kenya	No Indication	20	1	Nyamaraga_Sub-County_Hospital
Facility birth	38	2016-09-27	Normal_Vaginal_Delivery	Live_Birth	3200	Live_Birth		Live baby	Eligible	Ineligible for Follow-up	Female	2016-09-27	2016-01-03	Kenya	No Indication	25	1	Awendo_Sub-County_Hospital
Facility birth	38	2016-09-27	Normal_Vaginal_Delivery	Live_Birth	3200		Discharged_Alive	Live baby	Eligible	Ineligible for Follow-up	Male	2016-09-27		Uganda	No Indication	20	1	Jinja_Regional_Ref_Hospital
Facility birth	38	2016-09-27	Caesarean_Section	Live_Birth	3200	Live_Birth		Live baby	Eligible	Ineligible for Follow-up	Female	2016-09-27	2015-12-22	Kenya	No Indication	17	1	Migori_County_Referral_Hospital
Facility birth	38	2016-09-27	Caesarean_Section	Undefined_Still_Birth	3200	Live_Birth		Live baby	Eligible	Ineligible for Follow-up	Female	2016-09-27	2015-12-28	Kenya	No Indication	18	1	Kehancha_Sub-County_Hospital
Facility birth	38	2016-09-27	Caesarean_Section	Live_Birth	3200		Discharged_Alive	Live baby	Eligible	Ineligible for Follow-up	Male	2016-09-27		Uganda	No Indication	24	1	Iganga_Hospital
Facility birth	38	2016-09-27	Normal_Vaginal_Delivery	Live_Birth	3100		Discharged_Alive	Live baby	Eligible	Ineligible for Follow-up	Male	2016-09-27		Uganda	No Indication	23	1	Iganga_Hospital
Facility birth	38	2016-09-27	Caesarean_Section	Live_Birth	3100		Discharged_Alive	Live baby	Eligible	Ineligible for Follow-up	Female	2016-09-27		Uganda	No Indication	29	1	Buluba_Hospital
Facility birth	38	2016-09-27	Normal_Vaginal_Delivery	Live_Birth	3000	Live_Birth		Live baby	Eligible	Unknown	Female	2016-09-27	2015-12-29	Kenya	No Indication	17	1	Migori_County_Referral_Hospital
Facility birth	38	2016-09-27	Normal_Vaginal_Delivery	Live_Birth	3000	Live_Birth		Live baby	Eligible	Unknown	Female	2016-09-27		Kenya	No Indication	18	1	Migori_County_Referral_Hospital
Facility birth	38	2016-09-27	Normal_Vaginal_Delivery	Live_Birth	3000		Ran_away_or_Left_Before_Being_Discharged	Live baby	Eligible	Ineligible for Follow-up	Male	2016-09-27		Uganda	No Indication	28	1	Iganga_Hospital
Facility birth	38	2016-09-27	Normal_Vaginal_Delivery	Live_Birth	3000		Discharged_Alive	Live baby	Eligible	Ineligible for Follow-up	Female	2016-09-27		Uganda	No Indication	29	1	Iganga_Hospital
Facility birth	38	2016-09-27	Caesarean_Section	Live_Birth	3000		Discharged_Alive	Live baby	Eligible	Ineligible for Follow-up	Female	2016-09-27		Uganda	No Indication	27	1	Iganga_Hospital
Facility birth	38	2016-09-27	Normal_Vaginal_Delivery	Fresh_Still_Birth	2900	Fresh_Still_Birth		Stillbirth	Eligible	Ineligible for Follow-up	Male	2016-09-27	2015-12-29	Kenya	No Indication	23	1	Migori_County_Referral_Hospital
Facility birth	38	2016-09-27	Normal_Vaginal_Delivery	Live_Birth	2900		Discharged_Alive	Live baby	Eligible	Ineligible for Follow-up	Male	2016-09-27		Uganda	No Indication	19	1	Iganga_Hospital
Facility birth	38	2016-09-27	Normal_Vaginal_Delivery	Live_Birth	2900		Discharged_Alive	Live baby	Eligible	Ineligible for Follow-up	Female	2016-09-27		Uganda	No Indication	20	1	Iganga_Hospital
Facility birth	38	2016-09-27	Normal_Vaginal_Delivery	Live_Birth	2700		Discharged_Alive	Live baby	Eligible	Ineligible for Follow-up	Female	2016-09-27		Uganda	No Indication	26	1	Iganga_Hospital
Facility birth	38	2016-09-27	Normal_Vaginal_Delivery	Live_Birth	2400	Live_Birth		Live baby	Eligible	Eligible for Follow-up	Female	2016-09-27	2015-12-18	Kenya	No Indication	34	1	Migori_County_Referral_Hospital
Facility birth	38	2016-09-27	Caesarean_Section	Live_Birth	1700		Discharged_Alive	Live baby	Eligible	Ineligible for Follow-up	Female	2016-09-27		Uganda	No Indication	30	2	Buluba_Hospital
Facility birth	38	2016-09-27	Caesarean_Section	Fresh_Still_Birth	1500		Discharged_Alive	Stillbirth	Eligible	Ineligible for Follow-up	Male	2016-09-27		Uganda	No Indication	30	2	Buluba_Hospital
Facility birth	37	2016-09-27	Normal_Vaginal_Delivery	Live_Birth	3000	Live_Birth		Live baby	Eligible	Unknown	Male	2016-09-27	2016-02-15	Kenya	No Indication	22	1	Muhuru_Health_Center
Facility birth	37	2016-09-27	Normal_Vaginal_Delivery	Live_Birth	2800		Discharged_Alive	Live baby	Eligible	Ineligible for Follow-up	Female	2016-09-27		Uganda	No Indication	28	1	Kamuli_Hospital
Facility birth	37	2016-09-27	Normal_Vaginal_Delivery	Live_Birth	2800		Discharged_Alive	Live baby	Eligible	Ineligible for Follow-up	Male	2016-09-27		Uganda	No Indication	28	1	Jinja_Regional_Ref_Hospital
Facility birth	37	2016-09-27	Normal_Vaginal_Delivery	Live_Birth	2700	Live_Birth		Live baby	Eligible	Ineligible for Follow-up	Male	2016-09-27	2016-01-05	Kenya	No Indication	19	1	Rongo_Sub-County_Hospital
Facility birth	36	2016-09-27	Normal_Vaginal_Delivery	Live_Birth	4000	Live_Birth		Live baby	Eligible	Ineligible for Follow-up	Female	2016-09-27	2016-01-23	Kenya	No Indication	30	1	Muhuru_Health_Center
Facility birth	36	2016-09-27	Normal_Vaginal_Delivery	Live_Birth	3200	Live_Birth		Live baby	Eligible	Ineligible for Follow-up	Male	2016-09-27	2016-01-06	Kenya	No Indication	23	1	Migori_County_Referral_Hospital
Facility birth	36	2016-09-27	Normal_Vaginal_Delivery	Live_Birth	3000	Live_Birth		Died_Before_Discharge	Eligible	Unknown	Male	2016-09-27		Kenya	No Indication	26	1	Migori_County_Referral_Hospital
Facility birth	32	2016-09-27	Normal_Vaginal_Delivery	Live_Birth	2700	Live_Birth		Live baby	Eligible	Eligible for Follow-up	Male	2016-09-27	2016-02-16	Kenya	No Indication	26	1	Bugumbe_Health_Center
Facility birth	40	2016-09-23	Caesarean_Section	Live_Birth	3800		Discharged_Alive	Live baby	Eligible	Ineligible for Follow-up	Female	2016-09-23		Uganda	No Indication	27	1	Buluba_Hospital
Facility birth	36	2016-09-23	Normal_Vaginal_Delivery	Live_Birth	3500	Live_Birth		Live baby	Eligible	Ineligible for Follow-up	Female	2016-09-23	2016-01-20	Kenya	No Indication	20	1	Ntimaru_Sub-County_Hospital
Facility birth	40	2016-09-24	Caesarean_Section	Live_Birth	3800	Live_Birth		Live baby	Eligible	Ineligible for Follow-up	Male	2016-09-24	2015-12-18	Kenya	No Indication	23	1	Kehancha_Sub-County_Hospital
Facility birth	38	2016-09-24	Normal_Vaginal_Delivery	Live_Birth	3700	Live_Birth		Live baby	Eligible	Ineligible for Follow-up	Female	2016-09-24	2015-12-16	Kenya	No Indication	19	1	Migori_County_Referral_Hospital
Facility birth	38	2016-09-24	Caesarean_Section	Live_Birth	3200		Discharged_Alive	Live baby	Eligible	Ineligible for Follow-up	Female	2016-09-24		Uganda	No Indication	23	2	Jinja_Regional_Ref_Hospital
Facility birth	38	2016-09-24	Caesarean_Section	Live_Birth	3200		Discharged_Alive	Live baby	Eligible	Ineligible for Follow-up	Female	2016-09-24		Uganda	No Indication	23	2	Jinja_Regional_Ref_Hospital
Facility birth	38	2016-09-24	Caesarean_Section	Live_Birth	2600		Discharged_Alive	Live baby	Eligible	Ineligible for Follow-up	Male	2016-09-24		Uganda	No Indication	28	1	Buluba_Hospital
Facility birth	41	2016-09-25	Normal_Vaginal_Delivery	Live_Birth	3400		Discharged_Alive	Live baby	Eligible	Ineligible for Follow-up	Female	2016-09-25		Uganda	No Indication	26	1	Jinja_Regional_Ref_Hospital
Facility birth	40	2016-09-25	Normal_Vaginal_Delivery	Live_Birth	3500	Live_Birth		Live baby	Eligible	Ineligible for Follow-up	Male	2016-09-25	2015-12-18	Kenya	No Indication	25	1	Karungu_Sub-County_Hospital
Facility birth	40	2016-09-25	Normal_Vaginal_Delivery	Live_Birth	3300		Discharged_Alive	Live baby	Eligible	Ineligible for Follow-up	Female	2016-09-25		Uganda	No Indication	18	1	Buluba_Hospital
Facility birth	39	2016-09-25	Normal_Vaginal_Delivery	Live_Birth	3500		Discharged_Alive	Live baby	Eligible	Ineligible for Follow-up	Male	2016-09-25		Uganda	No Indication	31	1	Kamuli_Mission_Hospital
Facility birth	39	2016-09-25	Normal_Vaginal_Delivery	Live_Birth	3200		Discharged_Alive	Live baby	Eligible	Ineligible for Follow-up	Male	2016-09-25		Uganda	No Indication	24	1	Iganga_Hospital
Facility birth	39	2016-09-25	Normal_Vaginal_Delivery	Live_Birth	3000		Discharged_Alive	Live baby	Eligible	Ineligible for Follow-up	Female	2016-09-25		Uganda	No Indication	17	1	Jinja_Regional_Ref_Hospital
Facility birth	39	2016-09-25	Caesarean_Section	Live_Birth	2800		Discharged_Alive	Live baby	Eligible	Ineligible for Follow-up	Male	2016-09-25		Uganda	No Indication	32	1	Iganga_Hospital
Facility birth	38	2016-09-25	Normal_Vaginal_Delivery	Live_Birth	3600	Live_Birth		Live baby	Eligible	Ineligible for Follow-up	Male	2016-09-25	2015-12-24	Kenya	No Indication	39	1	Migori_County_Referral_Hospital
Facility birth	38	2016-09-25	Normal_Vaginal_Delivery	Live_Birth	3600		Discharged_Alive	Live baby	Eligible	Ineligible for Follow-up	Male	2016-09-25		Uganda	No Indication	20	1	Kamuli_Hospital
Facility birth	38	2016-09-25	Normal_Vaginal_Delivery	Live_Birth	3500		Discharged_Alive	Live baby	Eligible	Ineligible for Follow-up	Female	2016-09-25		Uganda	No Indication	18	1	Jinja_Regional_Ref_Hospital
Facility birth	38	2016-09-25	Normal_Vaginal_Delivery	Live_Birth	3300	Live_Birth		Live baby	Eligible	Ineligible for Follow-up	Female	2016-09-25	2015-11-20	Kenya	No Indication	24	1	Migori_County_Referral_Hospital
Facility birth	38	2016-09-25	Caesarean_Section	Live_Birth	3200		Discharged_Alive	Live baby	Eligible	Ineligible for Follow-up	Female	2016-09-25		Uganda	No Indication	27	1	Iganga_Hospital
Facility birth	38	2016-09-25	Normal_Vaginal_Delivery	Live_Birth	3100		Discharged_Alive	Live baby	Eligible	Ineligible for Follow-up	Male	2016-09-25		Uganda	No Indication	24	1	Iganga_Hospital
Facility birth	38	2016-09-25	Normal_Vaginal_Delivery	Live_Birth	3000		Discharged_Alive	Live baby	Eligible	Ineligible for Follow-up	Male	2016-09-25		Uganda	No Indication	28	1	Iganga_Hospital
Facility birth	38	2016-09-25	Normal_Vaginal_Delivery	Live_Birth	2800		Discharged_Alive	Live baby	Eligible	Ineligible for Follow-up	Male	2016-09-25		Uganda	No Indication	24	1	Iganga_Hospital
Facility birth	38	2016-09-25	Caesarean_Section	Live_Birth	2100		Discharged_Alive	Live baby	Eligible	Ineligible for Follow-up	Male	2016-09-25		Uganda	No Indication	23	1	Iganga_Hospital
Facility birth	37	2016-09-25	Normal_Vaginal_Delivery	Live_Birth	2800	Live_Birth		Live baby	Eligible	Ineligible for Follow-up	Female	2016-09-25	2016-01-15	Kenya	No Indication	16	1	Muhuru_Health_Center
Facility birth	36	2016-09-25	Normal_Vaginal_Delivery	Live_Birth	3700	Live_Birth		Live baby	Eligible	Ineligible for Follow-up	Male	2016-09-25		Kenya	No Indication	18	1	Migori_County_Referral_Hospital
Facility birth	36	2016-09-25	Normal_Vaginal_Delivery	Live_Birth	3000		Discharged_Alive	Live baby	Eligible	Ineligible for Follow-up	Male	2016-09-25		Uganda	No Indication	30	1	Iganga_Hospital
Facility birth	36	2016-09-25	Normal_Vaginal_Delivery	Live_Birth	2700	Live_Birth		Live baby	Eligible	Eligible for Follow-up	Male	2016-09-25	2016-02-05	Kenya	No Indication	15	1	Migori_County_Referral_Hospital
Facility birth	42	2016-09-26	Normal_Vaginal_Delivery	Live_Birth	2950	Live_Birth		Live baby	Eligible	Ineligible for Follow-up	Female	2016-09-26	2015-12-02	Kenya	No Indication	17	1	Rongo_Sub-County_Hospital
Facility birth	40	2016-09-26	Normal_Vaginal_Delivery	Live_Birth	4200	Live_Birth		Live baby	Eligible	Ineligible for Follow-up	Female	2016-09-26	2015-12-17	Kenya	No Indication	24	1	Bugumbe_Health_Center
Facility birth	40	2016-09-26	Normal_Vaginal_Delivery	Live_Birth	3700	Live_Birth		Live baby	Eligible	Ineligible for Follow-up	Female	2016-09-26	2015-12-13	Kenya	No Indication	26	1	Kehancha_Sub-County_Hospital
Facility birth	40	2016-09-26	Normal_Vaginal_Delivery	Live_Birth	3600		Discharged_Alive	Live baby	Eligible	Ineligible for Follow-up	Male	2016-09-26		Uganda	No Indication	25	1	Jinja_Regional_Ref_Hospital
Facility birth	40	2016-09-26	Normal_Vaginal_Delivery	Live_Birth	3400	Live_Birth		Live baby	Eligible	Ineligible for Follow-up	Male	2016-09-26	2015-12-13	Kenya	No Indication	24	1	Rongo_Sub-County_Hospital
Facility birth	40	2016-09-26	Normal_Vaginal_Delivery	Live_Birth	3400		Discharged_Alive	Live baby	Eligible	Ineligible for Follow-up	Female	2016-09-26		Uganda	No Indication	34	1	Bugiri_Hospital
Facility birth	40	2016-09-26	Normal_Vaginal_Delivery	Live_Birth	3100	Live_Birth		Live baby	Eligible	Ineligible for Follow-up	Female	2016-09-26	2016-01-08	Kenya	No Indication	24	1	Karungu_Sub-County_Hospital
Facility birth	40	2016-09-26	Normal_Vaginal_Delivery	Live_Birth	3100	Live_Birth		Live baby	Eligible	Ineligible for Follow-up	Male	2016-09-26	2016-06-01	Kenya	No Indication	20	1	Ntimaru_Sub-County_Hospital
Facility birth	39	2016-09-26	Normal_Vaginal_Delivery	Live_Birth	3400	Live_Birth		Live baby	Eligible	Ineligible for Follow-up	Female	2016-09-26	2015-12-20	Kenya	No Indication	24	1	Tisinye_Health_Center
Facility birth	39	2016-09-26	Normal_Vaginal_Delivery	Live_Birth	3200			Live baby	Eligible	Ineligible for Follow-up	Female	2016-09-26		Uganda	No Indication	26	1	Kamuli_Hospital
Facility birth	39	2016-09-26	Normal_Vaginal_Delivery	Live_Birth	3000	Live_Birth		Live baby	Eligible	Unknown	Male	2016-09-26	2015-12-29	Kenya	No Indication	17	1	Isebania_Sub-County_Hospital
Facility birth	39	2016-09-26	Normal_Vaginal_Delivery	Live_Birth	3000	Live_Birth		Live baby	Eligible	Unknown	Male	2016-09-26	2015-12-29	Kenya	No Indication	17	1	Isebania_Sub-County_Hospital
Facility birth	38	2016-09-26	Normal_Vaginal_Delivery	Live_Birth	4000		Discharged_Alive	Live baby	Eligible	Ineligible for Follow-up	Female	2016-09-26		Uganda	No Indication	23	1	Iganga_Hospital
Facility birth	38	2016-09-26	Normal_Vaginal_Delivery	Live_Birth	3900	Live_Birth		Live baby	Eligible	Ineligible for Follow-up	Female	2016-09-26	2015-12-05	Kenya	No Indication	29	1	Migori_County_Referral_Hospital
Facility birth	38	2016-09-26	Normal_Vaginal_Delivery	Live_Birth	3600	Live_Birth		Live baby	Eligible	Ineligible for Follow-up	Male	2016-09-26		Kenya	No Indication	26	1	Migori_County_Referral_Hospital
Facility birth	38	2016-09-26	Normal_Vaginal_Delivery	Live_Birth	3500	Live_Birth		Live baby	Eligible	Ineligible for Follow-up	Female	2016-09-26	2015-12-15	Kenya	No Indication	29	1	Uriri_Health_Center
Facility birth	38	2016-09-26	Normal_Vaginal_Delivery	Live_Birth	3400	Live_Birth		Live baby	Eligible	Ineligible for Follow-up	Male	2016-09-26	2015-12-14	Kenya	No Indication	17	1	Tisinye_Health_Center
Facility birth	38	2016-09-26	Normal_Vaginal_Delivery	Live_Birth	3400			Unknown	Eligible	Ineligible for Follow-up	Female	2016-09-26	2015-12-31	Kenya	No Indication	31	1	Macalder_Sub-County_Hospital
Facility birth	38	2016-09-26	Normal_Vaginal_Delivery	Live_Birth	3400			Unknown	Eligible	Ineligible for Follow-up	Female	2016-09-26	2016-01-17	Kenya	No Indication	30	1	Macalder_Sub-County_Hospital
Facility birth	38	2016-09-26	Normal_Vaginal_Delivery	Live_Birth	3400			Unknown	Eligible	Ineligible for Follow-up	Male	2016-09-26	2016-01-30	Kenya	No Indication	31	1	Macalder_Sub-County_Hospital
Facility birth	38	2016-09-26	Caesarean_Section	Live_Birth	3400		Discharged_Alive	Live baby	Eligible	Ineligible for Follow-up	Male	2016-09-26		Uganda	No Indication	21	1	Buluba_Hospital
Facility birth	38	2016-09-26	Caesarean_Section	Live_Birth	3400		Discharged_Alive	Live baby	Eligible	Ineligible for Follow-up	Male	2016-09-26		Uganda	No Indication	42	1	Jinja_Regional_Ref_Hospital
Facility birth	38	2016-09-26	Normal_Vaginal_Delivery	Live_Birth	3300			Unknown	Eligible	Ineligible for Follow-up	Male	2016-09-26	2016-01-25	Kenya	No Indication	24	1	Macalder_Sub-County_Hospital
Facility birth	38	2016-09-26	Caesarean_Section	Live_Birth	3300		Discharged_Alive	Live baby	Eligible	Ineligible for Follow-up	Male	2016-09-26		Uganda	No Indication	22	1	Iganga_Hospital
Facility birth	38	2016-09-26	Normal_Vaginal_Delivery	Live_Birth	3200	Live_Birth		Live baby	Eligible	Ineligible for Follow-up	Male	2016-09-26	2016-02-24	Kenya	No Indication		1	Ntimaru_Sub-County_Hospital
Facility birth	38	2016-09-26	Normal_Vaginal_Delivery	Live_Birth	3200		Discharged_Alive	Live baby	Eligible	Ineligible for Follow-up	Female	2016-09-26		Uganda	No Indication	30	1	Iganga_Hospital
Facility birth	38	2016-09-26	Caesarean_Section	Live_Birth	3200		Discharged_Alive	Live baby	Eligible	Ineligible for Follow-up	Female	2016-09-26		Uganda	No Indication	25	1	Iganga_Hospital
Facility birth	38	2016-09-26	Caesarean_Section	Live_Birth	3200		Discharged_Alive	Live baby	Eligible	Ineligible for Follow-up	Female	2016-09-26		Uganda	No Indication	15	1	Kamuli_Mission_Hospital
Facility birth	38	2016-09-26	Normal_Vaginal_Delivery	Live_Birth	3000	Live_Birth		Live baby	Eligible	Unknown	Male	2016-09-26	2015-12-28	Kenya	No Indication	18	1	Othoro_Sub-County_Hospital
Facility birth	38	2016-09-26	Normal_Vaginal_Delivery	Live_Birth	3000		Discharged_Alive	Live baby	Eligible	Ineligible for Follow-up	Female	2016-09-26		Uganda	No Indication	25	1	Iganga_Hospital
BBA	38	2016-09-26	Normal_Vaginal_Delivery	Live_Birth	2800	Live_Birth		Live baby	Ineligible	Ineligible for Follow-up	Male	2016-09-26	2016-01-03	Kenya	No Indication	35	2	Rongo_Sub-County_Hospital
Facility birth	38	2016-09-26	Normal_Vaginal_Delivery	Live_Birth	2800		Discharged_Alive	Live baby	Eligible	Ineligible for Follow-up	Female	2016-09-26		Uganda	No Indication	19	1	Iganga_Hospital
Facility birth	38	2016-09-26	Normal_Vaginal_Delivery	Live_Birth	2800		Discharged_Alive	Live baby	Eligible	Ineligible for Follow-up	Male	2016-09-26		Uganda	No Indication	25	1	Iganga_Hospital
Facility birth	38	2016-09-26	Normal_Vaginal_Delivery	Live_Birth	2600		Discharged_Alive	Live baby	Eligible	Ineligible for Follow-up	Male	2016-09-26		Uganda	No Indication	19	1	Kamuli_Hospital
Facility birth	38	2016-09-26	Caesarean_Section	Live_Birth	2500		Discharged_Alive	Live baby	Eligible	Ineligible for Follow-up	Female	2016-09-26		Uganda	No Indication	21	1	Iganga_Hospital
BBA	38	2016-09-26	Normal_Vaginal_Delivery	Live_Birth	2400	Live_Birth		Live baby	Ineligible	Ineligible for Follow-up	Male	2016-09-26	2016-01-03	Kenya	No Indication	35	2	Rongo_Sub-County_Hospital
Facility birth	38	2016-09-26	Caesarean_Section	Live_Birth	1700	Live_Birth		Live baby	Eligible	Eligible for Follow-up	Female	2016-09-26	2015-12-20	Kenya	No Indication	35	2	St_Joseph-Ombo_Mission_Hospital
Facility birth	37	2016-09-26	Normal_Vaginal_Delivery	Live_Birth	3500	Live_Birth		Live baby	Eligible	Ineligible for Follow-up	Female	2016-09-26	2016-02-01	Kenya	No Indication	25	1	Bugumbe_Health_Center
Facility birth	37	2016-09-26	Normal_Vaginal_Delivery	Live_Birth	3200	Live_Birth		Live baby	Eligible	Ineligible for Follow-up	Male	2016-09-26	2016-02-26	Kenya	No Indication	17	1	Nyamaraga_Sub-County_Hospital
Facility birth	37	2016-09-26	Caesarean_Section	Live_Birth	3000		Discharged_Alive	Live baby	Eligible	Ineligible for Follow-up	Female	2016-09-26		Uganda	No Indication	25	1	Kamuli_Mission_Hospital
Facility birth	37	2016-09-26	Normal_Vaginal_Delivery	Live_Birth	2800		Discharged_Alive	Live baby	Eligible	Ineligible for Follow-up	Female	2016-09-26		Uganda	No Indication	16	1	Iganga_Hospital
Facility birth	37	2016-09-26	Normal_Vaginal_Delivery	Live_Birth	2800		Discharged_Alive	Live baby	Eligible	Ineligible for Follow-up	Male	2016-09-26		Uganda	No Indication		1	Iganga_Hospital
Facility birth	36	2016-09-26	Normal_Vaginal_Delivery	Live_Birth	3450	Live_Birth		Live baby	Eligible	Ineligible for Follow-up	Female	2016-09-26		Kenya	No Indication	24	1	Rongo_Sub-County_Hospital
Facility birth	36	2016-09-26	Normal_Vaginal_Delivery	Live_Birth	2800	Live_Birth		Live baby	Eligible	Eligible for Follow-up	Male	2016-09-26	2015-11-08	Kenya	No Indication	15	1	Nyamaraga_Sub-County_Hospital
Facility birth	36	2016-09-26	Normal_Vaginal_Delivery	Live_Birth	2600	Live_Birth		Live baby	Eligible	Eligible for Follow-up	Female	2016-09-26	2016-01-30	Kenya	No Indication	14	1	Migori_County_Referral_Hospital
BBA	36	2016-09-26	Born_Before_Arrival	Live_Birth	2500		Discharged_Alive	Live baby	Ineligible	Ineligible for Follow-up	Female	2016-09-26		Uganda	No Indication	22	2	Jinja_Regional_Ref_Hospital
BBA	36	2016-09-26	Born_Before_Arrival	Live_Birth	2500		Discharged_Alive	Live baby	Ineligible	Ineligible for Follow-up	Female	2016-09-26		Uganda	No Indication	22	2	Jinja_Regional_Ref_Hospital
Facility birth	35	2016-09-26	Normal_Vaginal_Delivery	Live_Birth	3550	Live_Birth		Live baby	Eligible	Ineligible for Follow-up	Female	2016-09-26	2015-12-20	Kenya	No Indication	20	1	Isebania_Sub-County_Hospital
Facility birth	35	2016-09-26	Normal_Vaginal_Delivery	Undefined_Still_Birth	3550	Live_Birth		Live baby	Eligible	Ineligible for Follow-up	Female	2016-09-26	2015-12-20	Kenya	No Indication	20	1	Isebania_Sub-County_Hospital
Facility birth	35	2016-09-26	Normal_Vaginal_Delivery	Live_Birth	3000		Ran_away_or_Left_Before_Being_Discharged	Live baby	Eligible	Ineligible for Follow-up	Male	2016-09-26		Uganda	No Indication	22	1	Iganga_Hospital
Facility birth	34	2016-09-26	Normal_Vaginal_Delivery	Live_Birth	3900	Live_Birth		Live baby	Eligible	Ineligible for Follow-up	Male	2016-09-26	2016-01-28	Kenya	No Indication	18	1	Rongo_Sub-County_Hospital
Facility birth	34	2016-09-26	Normal_Vaginal_Delivery	Live_Birth	1900		Discharged_Alive	Live baby	Eligible	Ineligible for Follow-up	Male	2016-09-26		Uganda	No Indication	23	1	Iganga_Hospital
Facility birth	31	2016-09-26	Normal_Vaginal_Delivery	Live_Birth	1700			Live baby	Eligible	Ineligible for Follow-up	Male	2016-09-26		Uganda	No Indication	20	1	Kamuli_Hospital
Facility birth	30	2016-09-26	Normal_Vaginal_Delivery	Live_Birth	1600		Discharged_Alive	Live baby	Eligible	Ineligible for Follow-up	Male	2016-09-26		Uganda	No Indication	19	1	Iganga_Hospital
Facility birth	30	2016-09-26	Caesarean_Section	Live_Birth	1500	Live_Birth		Live baby	Eligible	Eligible for Follow-up	Female	2016-09-26	2015-12-20	Kenya	No Indication	35	2	St_Joseph-Ombo_Mission_Hospital
Facility birth	30	2016-09-26	Normal_Vaginal_Delivery	Live_Birth	1250	Live_Birth		Live baby	Eligible	Eligible for Follow-up	Female	2016-09-26	2016-02-27	Kenya	No Indication	20	2	Migori_County_Referral_Hospital
Facility birth	30	2016-09-26	Normal_Vaginal_Delivery	Live_Birth	1250	Live_Birth		Live baby	Eligible	Eligible for Follow-up	Female	2016-09-26	2016-02-27	Kenya	No Indication	20	2	Migori_County_Referral_Hospital
Facility birth	39	2016-09-27	Normal_Vaginal_Delivery	Live_Birth	2900		Discharged_Alive	Live baby	Eligible	Ineligible for Follow-up	Male	2016-09-27		Uganda	No Indication	23	1	Jinja_Regional_Ref_Hospital
Facility birth	35	2016-09-27	Normal_Vaginal_Delivery	Live_Birth	2500		Discharged_Alive	Live baby	Eligible	Ineligible for Follow-up	Male	2016-09-27		Uganda	No Indication	19	1	Iganga_Hospital
Facility birth	39	2016-09-22	Caesarean_Section	Live_Birth	3000		Discharged_Alive	Live baby	Eligible	Ineligible for Follow-up	Male	2016-09-22		Uganda	No Indication	18	1	Jinja_Regional_Ref_Hospital
Facility birth	39	2016-09-23	Caesarean_Section	Live_Birth	3300		Discharged_Alive	Live baby	Eligible	Ineligible for Follow-up	Female	2016-09-23		Uganda	No Indication	34	1	Kamuli_Mission_Hospital
Facility birth	37	2016-09-23	Normal_Vaginal_Delivery	Live_Birth	3900	Live_Birth		Live baby	Eligible	Ineligible for Follow-up	Male	2016-09-23	2015-12-04	Kenya	No Indication	24	1	Migori_County_Referral_Hospital
Facility birth	42	2016-09-24	Normal_Vaginal_Delivery	Live_Birth	4500		Discharged_Alive	Live baby	Eligible	Ineligible for Follow-up	Female	2016-09-24		Uganda	No Indication	27	1	Jinja_Regional_Ref_Hospital
Facility birth	41	2016-09-24	Normal_Vaginal_Delivery	Live_Birth	3000		Discharged_Alive	Live baby	Eligible	Ineligible for Follow-up	Male	2016-09-24		Uganda	No Indication	26	1	Jinja_Regional_Ref_Hospital
Facility birth	39	2016-09-24	Normal_Vaginal_Delivery	Live_Birth	3400		Discharged_Alive	Live baby	Eligible	Ineligible for Follow-up	Male	2016-09-24		Uganda	No Indication	26	1	Jinja_Regional_Ref_Hospital
Facility birth	38	2016-09-24	Normal_Vaginal_Delivery	Live_Birth	3950	Live_Birth		Live baby	Eligible	Ineligible for Follow-up	Male	2016-09-24		Kenya	No Indication	24	1	Migori_County_Referral_Hospital
Facility birth	38	2016-09-24	Normal_Vaginal_Delivery	Live_Birth	3800	Live_Birth		Live baby	Eligible	Ineligible for Follow-up	Female	2016-09-24	2015-12-19	Kenya	No Indication	23	1	Migori_County_Referral_Hospital
Facility birth	38	2016-09-24	Normal_Vaginal_Delivery	Live_Birth	3800	Live_Birth		Live baby	Eligible	Ineligible for Follow-up	Female	2016-09-24	2016-02-26	Kenya	No Indication	20	1	Isebania_Sub-County_Hospital
Facility birth	38	2016-09-24	Normal_Vaginal_Delivery	Live_Birth	3800	Live_Birth		Live baby	Eligible	Ineligible for Follow-up	Female	2016-09-24	2016-02-26	Kenya	No Indication	20	1	Isebania_Sub-County_Hospital
Facility birth	38	2016-09-24	Normal_Vaginal_Delivery	Live_Birth	3400		Discharged_Alive	Live baby	Eligible	Ineligible for Follow-up	Male	2016-09-24		Uganda	No Indication	18	1	Bugiri_Hospital
Facility birth	38	2016-09-24	Normal_Vaginal_Delivery	Live_Birth	3200			Live baby	Eligible	Ineligible for Follow-up	Male	2016-09-24		Uganda	No Indication	26	1	Bugiri_Hospital
Facility birth	38	2016-09-24	Normal_Vaginal_Delivery	Live_Birth	3000	Live_Birth		Live baby	Eligible	Unknown	Female	2016-09-24	2016-01-08	Kenya	No Indication	25	1	Uriri_Health_Center
Facility birth	38	2016-09-24	Normal_Vaginal_Delivery	Live_Birth	2800		Discharged_Alive	Live baby	Eligible	Ineligible for Follow-up	Male	2016-09-24		Uganda	No Indication	23	1	Iganga_Hospital
Facility birth	36	2016-09-24	Normal_Vaginal_Delivery	Live_Birth	3000	Live_Birth		Live baby	Eligible	Unknown	Male	2016-09-24	2016-01-10	Kenya	No Indication	23	1	Rongo_Sub-County_Hospital
Facility birth	36	2016-09-24	Normal_Vaginal_Delivery	Fresh_Still_Birth	2600		Discharged_Alive	Stillbirth	Eligible	Ineligible for Follow-up	Female	2016-09-24		Uganda	IUFD	19	1	Iganga_Hospital
Facility birth	36	2016-09-24	Normal_Vaginal_Delivery	Live_Birth	2000		Discharged_Alive	Live baby	Eligible	Ineligible for Follow-up	Male	2016-09-24		Uganda	No Indication	27	2	Bugiri_Hospital
Facility birth	36	2016-09-24	Normal_Vaginal_Delivery	Live_Birth	2000		Discharged_Alive	Live baby	Eligible	Ineligible for Follow-up	Male	2016-09-24		Uganda	No Indication	27	2	Bugiri_Hospital
Facility birth	41	2016-09-25	Normal_Vaginal_Delivery	Live_Birth	3230	Live_Birth		Live baby	Eligible	Ineligible for Follow-up	Female	2016-09-25	2015-12-07	Kenya	No Indication	26	1	Rongo_Sub-County_Hospital
Facility birth	41	2016-09-25	Normal_Vaginal_Delivery	Live_Birth	3000	Live_Birth		Live baby	Eligible	Unknown	Male	2016-09-25	2015-12-10	Kenya	No Indication	15	1	Kehancha_Sub-County_Hospital
Facility birth	41	2016-09-25	Normal_Vaginal_Delivery	Live_Birth	2700		Discharged_Alive	Live baby	Eligible	Ineligible for Follow-up	Female	2016-09-25		Uganda	No Indication	16	1	Iganga_Hospital
Facility birth	40	2016-09-25	Normal_Vaginal_Delivery	Live_Birth	4000	Live_Birth		Live baby	Eligible	Ineligible for Follow-up	Male	2016-09-25		Kenya	No Indication	25	1	Bugumbe_Health_Center
Facility birth	40	2016-09-25	Normal_Vaginal_Delivery	Live_Birth	3600	Live_Birth		Live baby	Eligible	Ineligible for Follow-up	Female	2016-09-25	2016-02-08	Kenya	No Indication	20	1	Isebania_Sub-County_Hospital
Facility birth	40	2016-09-25	Normal_Vaginal_Delivery	Live_Birth	3600	Live_Birth		Live baby	Eligible	Ineligible for Follow-up	Female	2016-09-25	2016-02-08	Kenya	No Indication	20	1	Isebania_Sub-County_Hospital
Facility birth	40	2016-09-25	Caesarean_Section	Live_Birth	3520	Live_Birth		Live baby	Eligible	Ineligible for Follow-up	Male	2016-09-25	2016-01-04	Kenya	No Indication	32	1	St_Camillus_Mission_Hospital
Facility birth	40	2016-09-25	Normal_Vaginal_Delivery	Live_Birth	3500	Live_Birth		Live baby	Eligible	Ineligible for Follow-up	Female	2016-09-25	2016-01-01	Kenya	No Indication	33	1	Bugumbe_Health_Center
Facility birth	40	2016-09-25	Normal_Vaginal_Delivery	Live_Birth	3500	Live_Birth		Live baby	Eligible	Ineligible for Follow-up	Female	2016-09-25	2016-01-25	Kenya	No Indication	19	1	Isebania_Sub-County_Hospital
Facility birth	40	2016-09-25	Normal_Vaginal_Delivery	Live_Birth	3500	Live_Birth		Live baby	Eligible	Ineligible for Follow-up	Female	2016-09-25	2016-01-25	Kenya	No Indication	19	1	Isebania_Sub-County_Hospital
Facility birth	40	2016-09-25	Normal_Vaginal_Delivery	Live_Birth	3300	Live_Birth		Live baby	Eligible	Ineligible for Follow-up	Male	2016-09-25	2015-10-17	Kenya	No Indication	22	1	Awendo_Sub-County_Hospital
Facility birth	40	2016-09-25	Normal_Vaginal_Delivery	Live_Birth	3200		Discharged_Alive	Live baby	Eligible	Ineligible for Follow-up	Female	2016-09-25		Uganda	No Indication	18	1	Buluba_Hospital
Facility birth	40	2016-09-25	Normal_Vaginal_Delivery	Live_Birth	3200		Discharged_Alive	Live baby	Eligible	Ineligible for Follow-up	Male	2016-09-25		Uganda	No Indication	27	1	Jinja_Regional_Ref_Hospital
Facility birth	40	2016-09-25	Normal_Vaginal_Delivery	Live_Birth	3000	Live_Birth		Live baby	Eligible	Unknown	Female	2016-09-25	2015-12-30	Kenya	No Indication	19	1	Othoro_Sub-County_Hospital
Facility birth	40	2016-09-25	Normal_Vaginal_Delivery	Live_Birth	3000		Discharged_Alive	Live baby	Eligible	Ineligible for Follow-up	Male	2016-09-25		Uganda	No Indication	21	1	Kamuli_Mission_Hospital
Facility birth	40	2016-09-25	Caesarean_Section	Live_Birth	3000		Discharged_Alive	Live baby	Eligible	Ineligible for Follow-up	Male	2016-09-25		Uganda	No Indication	25	1	Iganga_Hospital
Facility birth	40	2016-09-25	Normal_Vaginal_Delivery	Live_Birth	2800	Live_Birth		Live baby	Eligible	Ineligible for Follow-up	Male	2016-09-25	2015-12-17	Kenya	No Indication	28	1	Othoro_Sub-County_Hospital
Facility birth	40	2016-09-25	Normal_Vaginal_Delivery	Live_Birth	2800			Unknown	Eligible	Ineligible for Follow-up	Male	2016-09-25	2015-12-22	Kenya	No Indication	21	1	Macalder_Sub-County_Hospital
Facility birth	40	2016-09-25	Normal_Vaginal_Delivery	Live_Birth	2500	Live_Birth		Live baby	Eligible	Ineligible for Follow-up	Male	2016-09-25	2016-03-03	Kenya	No Indication	28	1	Bugumbe_Health_Center
Facility birth	40	2016-09-25	Normal_Vaginal_Delivery	Live_Birth	2400	Live_Birth		Live baby	Eligible	Eligible for Follow-up	Male	2016-09-25	2015-12-10	Kenya	No Indication	30	1	Awendo_Sub-County_Hospital
Facility birth	39	2016-09-25	Normal_Vaginal_Delivery	Live_Birth	4200		Discharged_Alive	Live baby	Eligible	Ineligible for Follow-up	Female	2016-09-25		Uganda	No Indication	22	1	Bugiri_Hospital
Facility birth	39	2016-09-25	Normal_Vaginal_Delivery	Live_Birth	4000	Live_Birth		Live baby	Eligible	Ineligible for Follow-up	Female	2016-09-25	2015-11-25	Kenya	No Indication	21	1	Kehancha_Sub-County_Hospital
Facility birth	39	2016-09-25	Normal_Vaginal_Delivery	Live_Birth	3500		Discharged_Alive	Live baby	Eligible	Ineligible for Follow-up	Female	2016-09-25		Uganda	No Indication	20	1	Kamuli_Mission_Hospital
Facility birth	39	2016-09-25	Normal_Vaginal_Delivery	Live_Birth	3500		Discharged_Alive	Live baby	Eligible	Ineligible for Follow-up	Female	2016-09-25		Uganda	No Indication	26	1	Kamuli_Mission_Hospital
Facility birth	39	2016-09-25	Normal_Vaginal_Delivery	Live_Birth	3200	Live_Birth		Live baby	Eligible	Ineligible for Follow-up	Male	2016-09-25	2016-01-01	Kenya	No Indication	38	1	Isebania_Sub-County_Hospital
Facility birth	39	2016-09-25	Normal_Vaginal_Delivery	Live_Birth	3200	Live_Birth		Live baby	Eligible	Ineligible for Follow-up	Male	2016-09-25		Kenya	No Indication	38	1	Isebania_Sub-County_Hospital
Facility birth	39	2016-09-25	Normal_Vaginal_Delivery	Live_Birth	3200			Live baby	Eligible	Ineligible for Follow-up	Male	2016-09-25		Uganda	No Indication	24	1	Bugiri_Hospital
Facility birth	39	2016-09-25	Normal_Vaginal_Delivery	Live_Birth	3190	Live_Birth		Live baby	Eligible	Ineligible for Follow-up	Female	2016-09-25	2015-12-24	Kenya	No Indication	26	1	Rongo_Sub-County_Hospital
Facility birth	39	2016-09-25	Normal_Vaginal_Delivery	Live_Birth	3000	Live_Birth		Live baby	Eligible	Unknown	Female	2016-09-25	2015-12-23	Kenya	No Indication	17	1	Kehancha_Sub-County_Hospital
Facility birth	39	2016-09-25	Normal_Vaginal_Delivery	Live_Birth	3000		Discharged_Alive	Live baby	Eligible	Ineligible for Follow-up	Female	2016-09-25		Uganda	No Indication	25	1	Kamuli_Mission_Hospital
Facility birth	39	2016-09-25	Normal_Vaginal_Delivery	Live_Birth	3000		Discharged_Alive	Live baby	Eligible	Ineligible for Follow-up	Female	2016-09-25		Uganda	No Indication	26	1	Jinja_Regional_Ref_Hospital
Facility birth	39	2016-09-25	Caesarean_Section	Live_Birth	3000		Discharged_Alive	Live baby	Eligible	Ineligible for Follow-up	Male	2016-09-25		Uganda	No Indication	21	1	Iganga_Hospital
Facility birth	39	2016-09-25	Normal_Vaginal_Delivery	Live_Birth	2600	Live_Birth		Live baby	Eligible	Ineligible for Follow-up	Female	2016-09-25	2016-02-20	Kenya	No Indication	26	1	Awendo_Sub-County_Hospital
Facility birth	38	2016-09-25	Normal_Vaginal_Delivery	Live_Birth	4900		Discharged_Alive	Live baby	Eligible	Ineligible for Follow-up	Male	2016-09-25		Uganda	No Indication	34	1	Bugiri_Hospital
Facility birth	38	2016-09-25	Normal_Vaginal_Delivery	Live_Birth	3900		Discharged_Alive	Live baby	Eligible	Ineligible for Follow-up	Female	2016-09-25		Uganda	No Indication	26	1	Jinja_Regional_Ref_Hospital
Facility birth	38	2016-09-25	Normal_Vaginal_Delivery	Live_Birth	3700		Discharged_Alive	Live baby	Eligible	Ineligible for Follow-up	Male	2016-09-25		Uganda	No Indication	22	1	Jinja_Regional_Ref_Hospital
Facility birth	38	2016-09-25	Normal_Vaginal_Delivery	Live_Birth	3500	Live_Birth		Live baby	Eligible	Ineligible for Follow-up	Female	2016-09-25	2015-12-19	Kenya	No Indication	24	1	St_Camillus_Mission_Hospital
Facility birth	38	2016-09-25	Normal_Vaginal_Delivery	Live_Birth	3500		Discharged_Alive	Live baby	Eligible	Ineligible for Follow-up	Female	2016-09-25		Uganda	No Indication	24	1	Jinja_Regional_Ref_Hospital
Facility birth	38	2016-09-25	Normal_Vaginal_Delivery	Live_Birth	3400	Live_Birth		Live baby	Eligible	Ineligible for Follow-up	Female	2016-09-25	2015-12-16	Kenya	No Indication	30	1	Isebania_Sub-County_Hospital
Facility birth	38	2016-09-25	Normal_Vaginal_Delivery	Live_Birth	3400	Live_Birth		Live baby	Eligible	Ineligible for Follow-up	Female	2016-09-25	2015-12-16	Kenya	No Indication	30	1	Isebania_Sub-County_Hospital
Facility birth	38	2016-09-25	Normal_Vaginal_Delivery	Live_Birth	3400		Discharged_Alive	Live baby	Eligible	Ineligible for Follow-up	Male	2016-09-25		Uganda	No Indication	29	1	Jinja_Regional_Ref_Hospital
Facility birth	38	2016-09-25	Normal_Vaginal_Delivery	Live_Birth	3300		Discharged_Alive	Live baby	Eligible	Ineligible for Follow-up	Female	2016-09-25		Uganda	No Indication	26	1	Iganga_Hospital
Facility birth	38	2016-09-25	Normal_Vaginal_Delivery	Live_Birth	3300		Discharged_Alive	Live baby	Eligible	Ineligible for Follow-up	Male	2016-09-25		Uganda	No Indication	27	1	Kamuli_Hospital
Facility birth	38	2016-09-25	Normal_Vaginal_Delivery	Live_Birth	3200		Discharged_Alive	Live baby	Eligible	Ineligible for Follow-up	Male	2016-09-25		Uganda	No Indication	37	1	Iganga_Hospital
Facility birth	38	2016-09-25	Normal_Vaginal_Delivery	Live_Birth	3200		Discharged_Alive	Live baby	Eligible	Ineligible for Follow-up	Female	2016-09-25		Uganda	No Indication	19	1	Jinja_Regional_Ref_Hospital
Facility birth	38	2016-09-25	Normal_Vaginal_Delivery	Live_Birth	3000	Live_Birth		Live baby	Eligible	Unknown	Male	2016-09-25	2015-12-31	Kenya	No Indication	14	1	Migori_County_Referral_Hospital
Facility birth	38	2016-09-25	Normal_Vaginal_Delivery	Live_Birth	3000	Live_Birth		Live baby	Eligible	Unknown	Female	2016-09-25	2016-01-03	Kenya	No Indication	15	1	Rongo_Sub-County_Hospital
Facility birth	38	2016-09-25	Normal_Vaginal_Delivery	Live_Birth	3000	Live_Birth		Live baby	Eligible	Unknown	Female	2016-09-25		Kenya	No Indication	19	1	Migori_County_Referral_Hospital
Facility birth	38	2016-09-25	Normal_Vaginal_Delivery	Live_Birth	3000		Discharged_Alive	Live baby	Eligible	Ineligible for Follow-up	Female	2016-09-25		Uganda	No Indication	34	1	Bugiri_Hospital
Facility birth	38	2016-09-25	Normal_Vaginal_Delivery	Live_Birth	3000		Discharged_Alive	Live baby	Eligible	Ineligible for Follow-up	Male	2016-09-25		Uganda	No Indication	20	1	Iganga_Hospital
Facility birth	38	2016-09-25	Normal_Vaginal_Delivery	Live_Birth	3000		Discharged_Alive	Live baby	Eligible	Ineligible for Follow-up	Male	2016-09-25		Uganda	No Indication	28	1	Kamuli_Hospital
Facility birth	38	2016-09-25	Normal_Vaginal_Delivery	Live_Birth	2900			Unknown	Eligible	Ineligible for Follow-up	Male	2016-09-25	2016-01-05	Kenya	No Indication	25	1	Macalder_Sub-County_Hospital
Facility birth	38	2016-09-25	Normal_Vaginal_Delivery	Live_Birth	2800		Discharged_Alive	Live baby	Eligible	Ineligible for Follow-up	Male	2016-09-25		Uganda	No Indication	30	1	Iganga_Hospital
Facility birth	38	2016-09-25	Normal_Vaginal_Delivery	Live_Birth	2800		Discharged_Alive	Live baby	Eligible	Ineligible for Follow-up	Male	2016-09-25		Uganda	No Indication	30	1	Jinja_Regional_Ref_Hospital
Facility birth	38	2016-09-25	Caesarean_Section	Live_Birth	2700		Discharged_Alive	Live baby	Eligible	Ineligible for Follow-up	Female	2016-09-25		Uganda	No Indication	27	1	Kamuli_Hospital
Facility birth	38	2016-09-25	Normal_Vaginal_Delivery	Live_Birth	2600		Discharged_Alive	Live baby	Eligible	Ineligible for Follow-up	Male	2016-09-25		Uganda	No Indication	23	1	Iganga_Hospital
Facility birth	38	2016-09-25	Normal_Vaginal_Delivery	Live_Birth	2500		Discharged_Alive	Live baby	Eligible	Ineligible for Follow-up	Male	2016-09-25		Uganda	No Indication	15	1	Buluba_Hospital
Facility birth	38	2016-09-25	Normal_Vaginal_Delivery	Live_Birth	2500		Discharged_Alive	Live baby	Eligible	Ineligible for Follow-up	Female	2016-09-25		Uganda	No Indication	22	1	Iganga_Hospital
Facility birth	38	2016-09-25	Normal_Vaginal_Delivery	Live_Birth	2000	Live_Birth		Live baby	Eligible	Eligible for Follow-up	Male	2016-09-25	2015-12-20	Kenya	No Indication	34	1	Migori_County_Referral_Hospital
Facility birth	37	2016-09-25	Caesarean_Section	Live_Birth	3900		Discharged_Alive	Live baby	Eligible	Ineligible for Follow-up	Female	2016-09-25		Uganda	No Indication	21	1	Buluba_Hospital
Facility birth	37	2016-09-25	Normal_Vaginal_Delivery	Live_Birth	2200	Live_Birth		Live baby	Eligible	Eligible for Follow-up	Female	2016-09-25	2015-12-14	Kenya	No Indication	21	1	Migori_County_Referral_Hospital
Facility birth	37	2016-09-25	Normal_Vaginal_Delivery	Live_Birth	2200		Discharged_Alive	Live baby	Eligible	Ineligible for Follow-up	Female	2016-09-25		Uganda	No Indication	19	1	Iganga_Hospital
Facility birth	36	2016-09-25	Normal_Vaginal_Delivery	Live_Birth	3600	Live_Birth		Live baby	Eligible	Ineligible for Follow-up	Male	2016-09-25	2016-01-22	Kenya	No Indication	24	1	Migori_County_Referral_Hospital
Facility birth	36	2016-09-25	Caesarean_Section	Live_Birth	3300		Discharged_Alive	Live baby	Eligible	Ineligible for Follow-up	Female	2016-09-25		Uganda	No Indication	27	1	Buluba_Hospital
Facility birth	36	2016-09-25	Normal_Vaginal_Delivery	Live_Birth	3000		Discharged_Alive	Live baby	Eligible	Ineligible for Follow-up	Female	2016-09-25		Uganda	No Indication	22	1	Jinja_Regional_Ref_Hospital
Facility birth	36	2016-09-25	Normal_Vaginal_Delivery	Live_Birth	3000		Discharged_Alive	Live baby	Eligible	Ineligible for Follow-up	Female	2016-09-25		Uganda	No Indication	48	1	Jinja_Regional_Ref_Hospital
Facility birth	36	2016-09-25	Normal_Vaginal_Delivery	Live_Birth	2800		Discharged_Alive	Live baby	Eligible	Ineligible for Follow-up	Male	2016-09-25		Uganda	No Indication	18	1	Iganga_Hospital
Facility birth	36	2016-09-25	Normal_Vaginal_Delivery	Live_Birth	2500	Live_Birth		Live baby	Eligible	Eligible for Follow-up	Female	2016-09-25	2016-01-13	Kenya	No Indication	22	1	Uriri_Health_Center
Facility birth	36	2016-09-25	Normal_Vaginal_Delivery	Live_Birth	2300	Live_Birth		Live baby	Eligible	Eligible for Follow-up	Female	2016-09-25		Kenya	No Indication	16	1	Migori_County_Referral_Hospital
Facility birth	36	2016-09-25	Caesarean_Section	Live_Birth	1500		Discharged_Alive	Live baby	Eligible	Ineligible for Follow-up	Male	2016-09-25		Uganda	No Indication	19	1	Iganga_Hospital
Facility birth	34	2016-09-25	Normal_Vaginal_Delivery	Live_Birth	3100	Live_Birth		Live baby	Eligible	Ineligible for Follow-up	Female	2016-09-25	2016-01-10	Kenya	No Indication	25	1	Migori_County_Referral_Hospital
Facility birth	34	2016-09-25	Normal_Vaginal_Delivery	Live_Birth	2600		Discharged_Alive	Live baby	Eligible	Ineligible for Follow-up	Male	2016-09-25		Uganda	No Indication	21	1	Iganga_Hospital
Facility birth	32	2016-09-25	Normal_Vaginal_Delivery	Live_Birth	2430	Live_Birth		Live baby	Eligible	Eligible for Follow-up	Female	2016-09-25	2016-01-28	Kenya	No Indication	23	2	Rongo_Sub-County_Hospital
Facility birth	32	2016-09-25	Normal_Vaginal_Delivery	Live_Birth	1970	Live_Birth		Live baby	Eligible	Eligible for Follow-up	Male	2016-09-25	2016-01-28	Kenya	No Indication	23	2	Rongo_Sub-County_Hospital
Facility birth	30	2016-09-25	Normal_Vaginal_Delivery	Live_Birth	1500		Discharged_Alive	Live baby	Eligible	Ineligible for Follow-up	Male	2016-09-25		Uganda	No Indication	16	1	Kamuli_Mission_Hospital
Facility birth	30	2016-09-25	Normal_Vaginal_Delivery	Live_Birth	1000		Discharged_Alive	Live baby	Eligible	Ineligible for Follow-up	Female	2016-09-25		Uganda	No Indication	20	1	Kamuli_Mission_Hospital
Facility birth	28	2016-09-25	Normal_Vaginal_Delivery	Live_Birth	1400	Live_Birth		Died_Before_Discharge	Eligible	Eligible for Follow-up	Female	2016-09-25	2016-04-13	Kenya	No Indication	34	1	Rongo_Sub-County_Hospital
Facility birth	36	2016-09-26	Normal_Vaginal_Delivery	Live_Birth	3900	Live_Birth		Live baby	Eligible	Ineligible for Follow-up	Male	2016-09-26	2016-03-12	Kenya	No Indication	20	1	Ntimaru_Sub-County_Hospital
Facility birth	37	2016-09-17	Normal_Vaginal_Delivery	Live_Birth	3200		Discharged_Alive	Live baby	Eligible	Ineligible for Follow-up	Female	2016-09-17		Uganda	No Indication	30	2	Jinja_Regional_Ref_Hospital
Facility birth	37	2016-09-17	Normal_Vaginal_Delivery	Live_Birth	3200		Discharged_Alive	Live baby	Eligible	Ineligible for Follow-up	Female	2016-09-17		Uganda	No Indication	30	2	Jinja_Regional_Ref_Hospital
Facility birth	38	2016-09-20	Normal_Vaginal_Delivery	Live_Birth	3000		Discharged_Alive	Live baby	Eligible	Ineligible for Follow-up	Male	2016-09-20		Uganda	No Indication	29	1	Iganga_Hospital
Facility birth	40	2016-09-21	Normal_Vaginal_Delivery	Live_Birth	3200	Live_Birth		Live baby	Eligible	Ineligible for Follow-up	Female	2016-09-21	2015-12-03	Kenya	No Indication	16	1	Tisinye_Health_Center
Facility birth	38	2016-09-21	Normal_Vaginal_Delivery	Live_Birth	2500	Live_Birth		Live baby	Eligible	Ineligible for Follow-up	Female	2016-09-21	2016-01-17	Kenya	No Indication	27	1	Migori_County_Referral_Hospital
Facility birth	39	2016-09-22	Normal_Vaginal_Delivery	Live_Birth	3100		Discharged_Alive	Live baby	Eligible	Ineligible for Follow-up	Male	2016-09-22		Uganda	No Indication	17	1	Jinja_Regional_Ref_Hospital
Facility birth	38	2016-09-22	Normal_Vaginal_Delivery	Live_Birth	4000		Discharged_Alive	Live baby	Eligible	Ineligible for Follow-up	Male	2016-09-22		Uganda	No Indication	25	1	Jinja_Regional_Ref_Hospital
Facility birth	38	2016-09-22	Caesarean_Section	Live_Birth	3300		Discharged_Alive	Live baby	Eligible	Ineligible for Follow-up	Female	2016-09-22		Uganda	No Indication	24	1	Buluba_Hospital
Facility birth	38	2016-09-22	Normal_Vaginal_Delivery	Live_Birth	2900	Live_Birth		Live baby	Eligible	Ineligible for Follow-up	Male	2016-09-22	2015-12-24	Kenya	No Indication	20	1	Migori_County_Referral_Hospital
Facility birth	38	2016-09-22	Normal_Vaginal_Delivery	Live_Birth	2200		Discharged_Alive	Live baby	Eligible	Ineligible for Follow-up	Male	2016-09-22		Uganda	No Indication	21	1	Iganga_Hospital
Facility birth	37	2016-09-22	Normal_Vaginal_Delivery	Live_Birth	3000		Discharged_Alive	Live baby	Eligible	Ineligible for Follow-up	Female	2016-09-22		Uganda	No Indication	21	1	Jinja_Regional_Ref_Hospital
Facility birth	37	2016-09-22	Normal_Vaginal_Delivery	Live_Birth	2900		Discharged_Alive	Live baby	Eligible	Ineligible for Follow-up	Female	2016-09-22		Uganda	No Indication	29	1	Kamuli_Hospital
Facility birth	42	2016-09-23	Normal_Vaginal_Delivery	Live_Birth	3000		Discharged_Alive	Live baby	Eligible	Ineligible for Follow-up	Female	2016-09-23		Uganda	No Indication	16	1	Jinja_Regional_Ref_Hospital
Facility birth	40	2016-09-23	Normal_Vaginal_Delivery	Live_Birth	3500		Discharged_Alive	Live baby	Eligible	Ineligible for Follow-up	Female	2016-09-23		Uganda	No Indication	38	1	Jinja_Regional_Ref_Hospital
Facility birth	39	2016-09-23	Normal_Vaginal_Delivery	Live_Birth	3800	Live_Birth		Live baby	Eligible	Ineligible for Follow-up	Male	2016-09-23	2015-12-15	Kenya	No Indication	19	1	Migori_County_Referral_Hospital
Facility birth	39	2016-09-23	Normal_Vaginal_Delivery	Live_Birth	3800		Discharged_Alive	Live baby	Eligible	Ineligible for Follow-up	Female	2016-09-23		Uganda	No Indication	19	1	Kamuli_Hospital
Facility birth	39	2016-09-23	Normal_Vaginal_Delivery	Live_Birth	3500			Live baby	Eligible	Ineligible for Follow-up	Female	2016-09-23		Uganda	No Indication	30	1	Bugiri_Hospital
Facility birth	39	2016-09-23	Normal_Vaginal_Delivery	Live_Birth	3200		Discharged_Alive	Live baby	Eligible	Ineligible for Follow-up	Male	2016-09-23		Uganda	No Indication	34	1	Iganga_Hospital
Facility birth	39	2016-09-23	Normal_Vaginal_Delivery	Live_Birth	2900		Discharged_Alive	Live baby	Eligible	Ineligible for Follow-up	Male	2016-09-23		Uganda	No Indication	30	1	Jinja_Regional_Ref_Hospital
Facility birth	38	2016-09-23	Caesarean_Section	Live_Birth	3400		Discharged_Alive	Live baby	Eligible	Ineligible for Follow-up	Male	2016-09-23		Uganda	No Indication	21	1	Buluba_Hospital
Facility birth	38	2016-09-23	Caesarean_Section	Live_Birth	3000		Discharged_Alive	Live baby	Eligible	Ineligible for Follow-up	Male	2016-09-23		Uganda	No Indication	20	1	Iganga_Hospital
Facility birth	38	2016-09-23	Caesarean_Section	Live_Birth	3000		Discharged_Alive	Live baby	Eligible	Ineligible for Follow-up	Male	2016-09-23		Uganda	No Indication	22	1	Jinja_Regional_Ref_Hospital
Facility birth	38	2016-09-23	Normal_Vaginal_Delivery	Live_Birth	2900			Live baby	Eligible	Ineligible for Follow-up	Male	2016-09-23		Uganda	No Indication	21	1	Kamuli_Hospital
Facility birth	38	2016-09-23	Normal_Vaginal_Delivery	Live_Birth	2600		Discharged_Alive	Live baby	Eligible	Ineligible for Follow-up	Female	2016-09-23		Uganda	No Indication	26	1	Iganga_Hospital
Facility birth	37	2016-09-23	Normal_Vaginal_Delivery	Live_Birth	3800		Discharged_Alive	Live baby	Eligible	Ineligible for Follow-up	Male	2016-09-23		Uganda	No Indication	28	1	Kamuli_Mission_Hospital
Facility birth	37	2016-09-23	Normal_Vaginal_Delivery	Live_Birth	3000			Live baby	Eligible	Ineligible for Follow-up	Male	2016-09-23		Uganda	No Indication	23	1	Kamuli_Hospital
Facility birth	36	2016-09-23	Normal_Vaginal_Delivery	Live_Birth	5200	Live_Birth		Live baby	Eligible	Ineligible for Follow-up	Male	2016-09-23	2015-11-28	Kenya	No Indication	30	1	Migori_County_Referral_Hospital
Facility birth	41	2016-09-24	Normal_Vaginal_Delivery	Live_Birth	3100	Live_Birth		Live baby	Eligible	Ineligible for Follow-up	Female	2016-09-24	2015-12-05	Kenya	No Indication	35	1	Othoro_Sub-County_Hospital
Facility birth	40	2016-09-24	Caesarean_Section	Live_Birth	4300		Discharged_Alive	Live baby	Eligible	Ineligible for Follow-up	Male	2016-09-24		Uganda	No Indication	20	1	Iganga_Hospital
Facility birth	40	2016-09-24	Normal_Vaginal_Delivery	Live_Birth	3500	Live_Birth		Live baby	Eligible	Ineligible for Follow-up	Female	2016-09-24	2015-12-15	Kenya	No Indication	31	1	Isebania_Sub-County_Hospital
Facility birth	40	2016-09-24	Normal_Vaginal_Delivery	Live_Birth	3500	Live_Birth		Live baby	Eligible	Ineligible for Follow-up	Female	2016-09-24	2015-12-15	Kenya	No Indication	31	1	Isebania_Sub-County_Hospital
Facility birth	40	2016-09-24	Normal_Vaginal_Delivery	Live_Birth	3300	Live_Birth		Live baby	Eligible	Ineligible for Follow-up	Male	2016-09-24	2016-02-06	Kenya	No Indication	20	1	Bugumbe_Health_Center
Facility birth	40	2016-09-24	Normal_Vaginal_Delivery	Live_Birth	3300	Live_Birth		Live baby	Eligible	Ineligible for Follow-up	Female	2016-09-24		Kenya	No Indication	26	1	Ntimaru_Sub-County_Hospital
Facility birth	40	2016-09-24	Normal_Vaginal_Delivery	Live_Birth	3200	Live_Birth		Live baby	Eligible	Ineligible for Follow-up	Female	2016-09-24	2015-12-15	Kenya	No Indication	19	1	St_Camillus_Mission_Hospital
Facility birth	40	2016-09-24	Normal_Vaginal_Delivery	Live_Birth	3170	Live_Birth		Live baby	Eligible	Ineligible for Follow-up	Female	2016-09-24	2015-12-18	Kenya	No Indication	19	1	Rongo_Sub-County_Hospital
Facility birth	40	2016-09-24	Caesarean_Section	Live_Birth	3000			Live baby	Eligible	Ineligible for Follow-up	Female	2016-09-24		Uganda	No Indication	24	1	Kamuli_Hospital
Facility birth	39	2016-09-24	Caesarean_Section	Live_Birth	4300		Discharged_Alive	Died_Before_Discharge	Eligible	Ineligible for Follow-up	Male	2016-09-24		Uganda	No Indication	27	1	Kamuli_Mission_Hospital
Facility birth	39	2016-09-24	Normal_Vaginal_Delivery	Live_Birth	3770	Live_Birth		Live baby	Eligible	Ineligible for Follow-up	Male	2016-09-24		Kenya	No Indication	24	1	Rongo_Sub-County_Hospital
Facility birth	39	2016-09-24	Caesarean_Section	Live_Birth	3400		Discharged_Alive	Live baby	Eligible	Ineligible for Follow-up	Male	2016-09-24		Uganda	No Indication	29	1	Bugiri_Hospital
Facility birth	39	2016-09-24	Normal_Vaginal_Delivery	Live_Birth	3200		Discharged_Alive	Live baby	Eligible	Ineligible for Follow-up	Male	2016-09-24		Uganda	No Indication	20	1	Iganga_Hospital
Facility birth	39	2016-09-24	Caesarean_Section	Live_Birth	3200		Discharged_Alive	Live baby	Eligible	Ineligible for Follow-up	Male	2016-09-24		Uganda	No Indication	42	1	Kamuli_Mission_Hospital
Facility birth	39	2016-09-24	Caesarean_Section	Live_Birth	3100		Discharged_Alive	Live baby	Eligible	Ineligible for Follow-up	Male	2016-09-24		Uganda	No Indication	19	1	Kamuli_Mission_Hospital
Facility birth	39	2016-09-24	Normal_Vaginal_Delivery	Live_Birth	2900		Discharged_Alive	Live baby	Eligible	Ineligible for Follow-up	Male	2016-09-24		Uganda	No Indication	18	1	Iganga_Hospital
Facility birth	39	2016-09-24	Normal_Vaginal_Delivery	Live_Birth	1600		Discharged_Alive	Live baby	Eligible	Ineligible for Follow-up	Male	2016-09-24		Uganda	No Indication	32	1	Iganga_Hospital
Facility birth	38	2016-09-24	Normal_Vaginal_Delivery	Live_Birth	4000	Live_Birth		Live baby	Eligible	Ineligible for Follow-up	Female	2016-09-24	2016-02-20	Kenya	No Indication	25	1	Migori_County_Referral_Hospital
Facility birth	38	2016-09-24	Normal_Vaginal_Delivery	Live_Birth	3700		Discharged_Alive	Live baby	Eligible	Ineligible for Follow-up	Male	2016-09-24		Uganda	No Indication	24	1	Kamuli_Hospital
Facility birth	38	2016-09-24	Normal_Vaginal_Delivery	Live_Birth	3600		Discharged_Alive	Live baby	Eligible	Ineligible for Follow-up	Male	2016-09-24		Uganda	No Indication	30	1	Iganga_Hospital
Facility birth	38	2016-09-24	Normal_Vaginal_Delivery	Live_Birth	3500		Discharged_Alive	Live baby	Eligible	Ineligible for Follow-up	Male	2016-09-24		Uganda	No Indication	36	1	Iganga_Hospital
Facility birth	38	2016-09-24	Normal_Vaginal_Delivery	Live_Birth	3500		Discharged_Alive	Live baby	Eligible	Ineligible for Follow-up	Male	2016-09-24		Uganda	No Indication	24	1	Kamuli_Hospital
Facility birth	38	2016-09-24	Normal_Vaginal_Delivery	Live_Birth	3500		Discharged_Alive	Live baby	Eligible	Ineligible for Follow-up	Male	2016-09-24		Uganda	No Indication	23	1	Jinja_Regional_Ref_Hospital
Facility birth	38	2016-09-24	Normal_Vaginal_Delivery	Live_Birth	3440	Live_Birth		Live baby	Eligible	Ineligible for Follow-up	Male	2016-09-24	2015-12-28	Kenya	No Indication	16	1	Rongo_Sub-County_Hospital
Facility birth	38	2016-09-24	Normal_Vaginal_Delivery	Live_Birth	3400	Live_Birth		Live baby	Eligible	Ineligible for Follow-up	Male	2016-09-24	2016-02-16	Kenya	No Indication	21	1	Migori_County_Referral_Hospital
Facility birth	38	2016-09-24	Normal_Vaginal_Delivery	Live_Birth	3400		Discharged_Alive	Live baby	Eligible	Ineligible for Follow-up	Female	2016-09-24		Uganda	No Indication	19	1	Kamuli_Hospital
Facility birth	38	2016-09-24	Normal_Vaginal_Delivery	Live_Birth	3300	Live_Birth		Live baby	Eligible	Ineligible for Follow-up	Female	2016-09-24	2016-01-06	Kenya	No Indication	19	1	Tisinye_Health_Center
Facility birth	38	2016-09-24	Normal_Vaginal_Delivery	Live_Birth	3300		Discharged_Alive	Live baby	Eligible	Ineligible for Follow-up	Female	2016-09-24		Uganda	No Indication	18	1	Iganga_Hospital
Facility birth	38	2016-09-24	Normal_Vaginal_Delivery	Live_Birth	3300		Discharged_Alive	Live baby	Eligible	Ineligible for Follow-up	Female	2016-09-24		Uganda	No Indication	27	1	Kamuli_Hospital
Facility birth	38	2016-09-24	Normal_Vaginal_Delivery	Live_Birth	3000	Live_Birth		Live baby	Eligible	Unknown	Male	2016-09-24	2015-12-25	Kenya	No Indication	30	1	Othoro_Sub-County_Hospital
Facility birth	38	2016-09-24	Normal_Vaginal_Delivery	Live_Birth	3000		Ran_away_or_Left_Before_Being_Discharged	Live baby	Eligible	Ineligible for Follow-up	Male	2016-09-24		Uganda	No Indication	30	1	Kamuli_Hospital
Facility birth	38	2016-09-24	Normal_Vaginal_Delivery	Live_Birth	3000		Discharged_Alive	Live baby	Eligible	Ineligible for Follow-up	Male	2016-09-24		Uganda	No Indication	19	1	Iganga_Hospital
Facility birth	38	2016-09-24	Normal_Vaginal_Delivery	Live_Birth	3000		Discharged_Alive	Live baby	Eligible	Ineligible for Follow-up	Male	2016-09-24		Uganda	No Indication	33	1	Kamuli_Hospital
Facility birth	38	2016-09-24	Normal_Vaginal_Delivery	Live_Birth	3000		Discharged_Alive	Live baby	Eligible	Ineligible for Follow-up	Male	2016-09-24		Uganda	No Indication	28	1	Kamuli_Hospital
Facility birth	38	2016-09-24	Normal_Vaginal_Delivery	Live_Birth	2900			Unknown	Eligible	Ineligible for Follow-up	Male	2016-09-24	2016-01-03	Kenya	No Indication	18	1	Macalder_Sub-County_Hospital
Facility birth	38	2016-09-24	Normal_Vaginal_Delivery	Live_Birth	2600		Discharged_Alive	Live baby	Eligible	Ineligible for Follow-up	Male	2016-09-24		Uganda	No Indication	21	1	Iganga_Hospital
Facility birth	38	2016-09-24	Caesarean_Section	Live_Birth	2600		Discharged_Alive	Live baby	Eligible	Ineligible for Follow-up	Male	2016-09-24		Uganda	No Indication	21	1	Iganga_Hospital
Facility birth	38	2016-09-24	Normal_Vaginal_Delivery	Live_Birth	2500		Discharged_Alive	Live baby	Eligible	Ineligible for Follow-up	Male	2016-09-24		Uganda	No Indication	18	1	Iganga_Hospital
Facility birth	38	2016-09-24	Normal_Vaginal_Delivery	Live_Birth	2500		Discharged_Alive	Live baby	Eligible	Ineligible for Follow-up	Female	2016-09-24		Uganda	No Indication	21	1	Iganga_Hospital
Facility birth	38	2016-09-24	Normal_Vaginal_Delivery	Live_Birth	2500		Discharged_Alive	Live baby	Eligible	Ineligible for Follow-up	Male	2016-09-24		Uganda	No Indication	26	1	Iganga_Hospital
Facility birth	38	2016-09-24	Normal_Vaginal_Delivery	Live_Birth	2500		Discharged_Alive	Live baby	Eligible	Ineligible for Follow-up	Female	2016-09-24		Uganda	No Indication	21	1	Iganga_Hospital
Facility birth	38	2016-09-24	Normal_Vaginal_Delivery	Fresh_Still_Birth	2500	Fresh_Still_Birth		Stillbirth	Eligible	Ineligible for Follow-up	Female	2016-09-24	2015-12-18	Kenya	No Indication	16	1	Awendo_Sub-County_Hospital
Facility birth	38	2016-09-24	Normal_Vaginal_Delivery	Live_Birth	2200		Discharged_Alive	Live baby	Eligible	Ineligible for Follow-up	Female	2016-09-24		Uganda	No Indication	19	1	Iganga_Hospital
Facility birth	38	2016-09-24	Normal_Vaginal_Delivery	Live_Birth	2000	Live_Birth		Live baby	Eligible	Eligible for Follow-up	Male	2016-09-24	2015-12-31	Kenya	No Indication	25	1	Awendo_Sub-County_Hospital
Facility birth	38	2016-09-24	Caesarean_Section	Live_Birth	2000		Discharged_Alive	Live baby	Eligible	Ineligible for Follow-up	Female	2016-09-24		Uganda	No Indication	16	1	Iganga_Hospital
Facility birth	37	2016-09-24	Caesarean_Section	Live_Birth	3200		Discharged_Alive	Live baby	Eligible	Ineligible for Follow-up	Female	2016-09-24		Uganda	No Indication	24	1	Iganga_Hospital
Facility birth	37	2016-09-24	Caesarean_Section	Live_Birth	2700		Discharged_Alive	Live baby	Eligible	Ineligible for Follow-up	Male	2016-09-24		Uganda	No Indication	20	1	Iganga_Hospital
Facility birth	36	2016-09-24	Normal_Vaginal_Delivery	Live_Birth	3200	Live_Birth		Live baby	Eligible	Ineligible for Follow-up	Male	2016-09-24	2015-01-03	Kenya	No Indication	19	1	Kehancha_Sub-County_Hospital
Facility birth	36	2016-09-24	Normal_Vaginal_Delivery	Live_Birth	3200		Discharged_Alive	Live baby	Eligible	Ineligible for Follow-up	Female	2016-09-24		Uganda	No Indication	19	1	Jinja_Regional_Ref_Hospital
Facility birth	36	2016-09-24	Normal_Vaginal_Delivery	Live_Birth	2800	Live_Birth		Live baby	Eligible	Eligible for Follow-up	Female	2016-09-24	2016-01-05	Kenya	No Indication	22	1	Uriri_Health_Center
Facility birth	36	2016-09-24	Normal_Vaginal_Delivery	Live_Birth	1500		Discharged_Alive	Live baby	Eligible	Ineligible for Follow-up	Female	2016-09-24		Uganda	No Indication	38	2	Iganga_Hospital
Facility birth	36	2016-09-24	Normal_Vaginal_Delivery	Live_Birth	1400		Discharged_Alive	Live baby	Eligible	Ineligible for Follow-up	Male	2016-09-24		Uganda	No Indication	38	2	Iganga_Hospital
Facility birth	32	2016-09-24	Normal_Vaginal_Delivery	Live_Birth	1190		Discharged_Alive	Live baby	Eligible	Ineligible for Follow-up	Male	2016-09-24		Uganda	No Indication	22	2	Iganga_Hospital
Facility birth	32	2016-09-24	Normal_Vaginal_Delivery	Live_Birth	1140		Discharged_Alive	Died_Before_Discharge	Eligible	Ineligible for Follow-up	Female	2016-09-24		Uganda	No Indication	22	2	Iganga_Hospital
Facility birth	38	2016-09-25	Caesarean_Section	Live_Birth	3700		Discharged_Alive	Live baby	Eligible	Ineligible for Follow-up	Male	2016-09-25		Uganda	No Indication	17	1	Buluba_Hospital
Facility birth	38	2016-09-25	Normal_Vaginal_Delivery	Live_Birth	3300	Live_Birth		Live baby	Eligible	Ineligible for Follow-up	Male	2016-09-25	2015-12-25	Kenya	No Indication	31	1	Awendo_Sub-County_Hospital
Facility birth	38	2016-09-25	Normal_Vaginal_Delivery	Live_Birth	3300		Discharged_Alive	Live baby	Eligible	Ineligible for Follow-up	Male	2016-09-25		Uganda	No Indication	19	1	Buluba_Hospital
Facility birth	34	2016-07-19	Normal_Vaginal_Delivery	Live_Birth	1800		Discharged_Alive	Live baby	Eligible	Ineligible for Follow-up	Female	2016-07-19		Uganda	No Indication	17	1	Iganga_Hospital
Facility birth	38	2016-09-19	Normal_Vaginal_Delivery	Live_Birth	4700		Discharged_Alive	Live baby	Eligible	Ineligible for Follow-up	Female	2016-09-19		Uganda	No Indication	34	1	Jinja_Regional_Ref_Hospital
Facility birth	39	2016-09-20	Caesarean_Section	Live_Birth	3500		Discharged_Alive	Live baby	Eligible	Ineligible for Follow-up	Male	2016-09-20		Uganda	No Indication	33	1	Jinja_Regional_Ref_Hospital
Facility birth	40	2016-09-21	Normal_Vaginal_Delivery	Live_Birth	2350	Live_Birth		Live baby	Eligible	Eligible for Follow-up	Female	2016-09-21	2015-12-06	Kenya	No Indication	22	1	Rongo_Sub-County_Hospital
Facility birth	38	2016-09-21	Normal_Vaginal_Delivery	Live_Birth	3700			Live baby	Eligible	Ineligible for Follow-up	Male	2016-09-21		Uganda	No Indication	23	1	Jinja_Regional_Ref_Hospital
Facility birth	38	2016-09-21	Normal_Vaginal_Delivery	Live_Birth	3000	Live_Birth		Live baby	Eligible	Unknown	Male	2016-09-21	2016-01-17	Kenya	No Indication	15	1	Migori_County_Referral_Hospital
Facility birth	38	2016-09-21	Normal_Vaginal_Delivery	Live_Birth	2700		Discharged_Alive	Live baby	Eligible	Ineligible for Follow-up	Female	2016-09-21		Uganda	No Indication	20	1	Jinja_Regional_Ref_Hospital
Facility birth	28	2016-09-21	Normal_Vaginal_Delivery	Live_Birth	2000		Discharged_Alive	Live baby	Eligible	Ineligible for Follow-up	Male	2016-09-21		Uganda	No Indication	25	1	Kamuli_Mission_Hospital
Facility birth	42	2016-09-22	Caesarean_Section	Live_Birth	2200		Discharged_Alive	Live baby	Eligible	Ineligible for Follow-up	Male	2016-09-22		Uganda	No Indication	31	1	Iganga_Hospital
Facility birth	40	2016-09-22	Normal_Vaginal_Delivery	Live_Birth	3200	Live_Birth		Live baby	Eligible	Ineligible for Follow-up	Male	2016-09-22	2015-12-18	Kenya	No Indication	23	1	Awendo_Sub-County_Hospital
Facility birth	40	2016-09-22	Normal_Vaginal_Delivery	Live_Birth	2800	Live_Birth		Live baby	Eligible	Ineligible for Follow-up	Female	2016-09-22	2015-12-15	Kenya	No Indication	16	1	Uriri_Health_Center
Facility birth	40	2016-09-22	Normal_Vaginal_Delivery	Live_Birth	2300		Discharged_Alive	Live baby	Eligible	Ineligible for Follow-up	Female	2016-09-22		Uganda	No Indication	27	1	Iganga_Hospital
Facility birth	39	2016-09-22	Normal_Vaginal_Delivery	Live_Birth	3600	Live_Birth		Live baby	Eligible	Ineligible for Follow-up	Male	2016-09-22	2015-12-25	Kenya	No Indication	20	1	Tisinye_Health_Center
Facility birth	39	2016-09-22	Normal_Vaginal_Delivery	Live_Birth	3600		Discharged_Alive	Live baby	Eligible	Ineligible for Follow-up	Male	2016-09-22		Uganda	No Indication	28	1	Jinja_Regional_Ref_Hospital
Facility birth	39	2016-09-22	Normal_Vaginal_Delivery	Live_Birth	3400		Discharged_Alive	Live baby	Eligible	Ineligible for Follow-up	Female	2016-09-22		Uganda	No Indication	27	1	Iganga_Hospital
Facility birth	39	2016-09-22	Normal_Vaginal_Delivery	Live_Birth	3000	Live_Birth		Live baby	Eligible	Unknown	Female	2016-09-22	2016-01-14	Kenya	No Indication	23	1	Tisinye_Health_Center
Facility birth	39	2016-09-22	Normal_Vaginal_Delivery	Live_Birth	3000		Discharged_Alive	Live baby	Eligible	Ineligible for Follow-up	Male	2016-09-22		Uganda	No Indication	19	1	Kamuli_Mission_Hospital
Facility birth	39	2016-09-22	Normal_Vaginal_Delivery	Live_Birth	3000		Discharged_Alive	Live baby	Eligible	Ineligible for Follow-up	Female	2016-09-22		Uganda	No Indication	30	1	Jinja_Regional_Ref_Hospital
Facility birth	39	2016-09-22	Normal_Vaginal_Delivery	Live_Birth	2600	Live_Birth		Live baby	Eligible	Ineligible for Follow-up	Female	2016-09-22	2015-12-30	Kenya	No Indication	23	1	Tisinye_Health_Center
Facility birth	38	2016-09-22	Normal_Vaginal_Delivery	Live_Birth	3800		Discharged_Alive	Live baby	Eligible	Ineligible for Follow-up	Female	2016-09-22		Uganda	No Indication	23	1	Bugiri_Hospital
Facility birth	38	2016-09-22	Normal_Vaginal_Delivery	Live_Birth	3700		Discharged_Alive	Live baby	Eligible	Ineligible for Follow-up	Male	2016-09-22		Uganda	No Indication	20	1	Jinja_Regional_Ref_Hospital
Facility birth	38	2016-09-22	Caesarean_Section	Live_Birth	3600		Discharged_Alive	Live baby	Eligible	Ineligible for Follow-up	Male	2016-09-22		Uganda	No Indication	25	1	Kamuli_Mission_Hospital
Facility birth	38	2016-09-22	Caesarean_Section	Live_Birth	3600		Discharged_Alive	Live baby	Eligible	Ineligible for Follow-up	Male	2016-09-22		Uganda	No Indication	21	1	Jinja_Regional_Ref_Hospital
Facility birth	38	2016-09-22	Normal_Vaginal_Delivery	Live_Birth	3500		Discharged_Alive	Live baby	Eligible	Ineligible for Follow-up	Female	2016-09-22		Uganda	No Indication	22	1	Jinja_Regional_Ref_Hospital
Facility birth	38	2016-09-22	Normal_Vaginal_Delivery	Live_Birth	3400	Live_Birth		Live baby	Eligible	Ineligible for Follow-up	Female	2016-09-22	2015-12-22	Kenya	No Indication	24	1	Uriri_Health_Center
Facility birth	38	2016-09-22	Normal_Vaginal_Delivery	Live_Birth	3400		Discharged_Alive	Live baby	Eligible	Ineligible for Follow-up	Male	2016-09-22		Uganda	No Indication	19	1	Kamuli_Mission_Hospital
Facility birth	38	2016-09-22	Normal_Vaginal_Delivery	Live_Birth	3300	Live_Birth		Live baby	Eligible	Ineligible for Follow-up	Female	2016-09-22	2015-12-26	Kenya	No Indication	19	1	Rongo_Sub-County_Hospital
Facility birth	38	2016-09-22	Normal_Vaginal_Delivery	Live_Birth	3260	Live_Birth		Live baby	Eligible	Ineligible for Follow-up	Female	2016-09-22		Kenya	No Indication	35	1	Rongo_Sub-County_Hospital
Facility birth	38	2016-09-22	Normal_Vaginal_Delivery	Live_Birth	3200		Discharged_Alive	Live baby	Eligible	Ineligible for Follow-up	Female	2016-09-22		Uganda	No Indication	20	1	Bugiri_Hospital
Facility birth	38	2016-09-22	Normal_Vaginal_Delivery	Live_Birth	3000			Live baby	Eligible	Ineligible for Follow-up	Female	2016-09-22		Uganda	No Indication	21	1	Kamuli_Hospital
Facility birth	38	2016-09-22	Normal_Vaginal_Delivery	Live_Birth	2800		Discharged_Alive	Live baby	Eligible	Ineligible for Follow-up	Female	2016-09-22		Uganda	No Indication	28	1	Bugiri_Hospital
Facility birth	38	2016-09-22	Caesarean_Section	Live_Birth	2600		Discharged_Alive	Live baby	Eligible	Ineligible for Follow-up	Male	2016-09-22		Uganda	No Indication	26	1	Jinja_Regional_Ref_Hospital
Facility birth	38	2016-09-22	Caesarean_Section	Live_Birth	2500		Discharged_Alive	Live baby	Eligible	Ineligible for Follow-up	Male	2016-09-22		Uganda	No Indication	18	1	Iganga_Hospital
Facility birth	37	2016-09-22	Caesarean_Section	Live_Birth	3200		Discharged_Alive	Live baby	Eligible	Ineligible for Follow-up	Female	2016-09-22		Uganda	No Indication	27	1	Jinja_Regional_Ref_Hospital
Facility birth	37	2016-09-22	Normal_Vaginal_Delivery	Live_Birth	3000		Discharged_Alive	Live baby	Eligible	Ineligible for Follow-up	Male	2016-09-22		Uganda	No Indication	19	1	Kamuli_Mission_Hospital
Facility birth	36	2016-09-22	Normal_Vaginal_Delivery	Live_Birth	2900	Live_Birth		Live baby	Eligible	Eligible for Follow-up	Female	2016-09-22	2015-12-15	Kenya	No Indication	28	1	Migori_County_Referral_Hospital
Facility birth	34	2016-09-22	Normal_Vaginal_Delivery	Live_Birth	2200			Live baby	Eligible	Ineligible for Follow-up	Female	2016-09-22		Uganda	No Indication	20	1	Jinja_Regional_Ref_Hospital
Facility birth	31	2016-09-22	Normal_Vaginal_Delivery	Live_Birth	2600		Discharged_Alive	Live baby	Eligible	Ineligible for Follow-up	Female	2016-09-22		Uganda	No Indication	30	1	Jinja_Regional_Ref_Hospital
Facility birth	29	2016-09-22	Normal_Vaginal_Delivery	Live_Birth	1600	Live_Birth		Live baby	Eligible	Eligible for Follow-up	Male	2016-09-22	2016-03-04	Kenya	No Indication	21	2	Kegonga_Sub-County_Hospital
Facility birth	29	2016-09-22	Normal_Vaginal_Delivery	Live_Birth	1400	Live_Birth		Live baby	Eligible	Eligible for Follow-up	Male	2016-09-22	2016-03-04	Kenya	No Indication	21	2	Kegonga_Sub-County_Hospital
Facility birth	42	2016-09-23	Normal_Vaginal_Delivery	Live_Birth	3800		Discharged_Alive	Live baby	Eligible	Ineligible for Follow-up	Female	2016-09-23		Uganda	No Indication	21	1	Iganga_Hospital
Facility birth	42	2016-09-23	Normal_Vaginal_Delivery	Live_Birth	2300	Live_Birth		Live baby	Eligible	Eligible for Follow-up	Male	2016-09-23	2016-01-10	Kenya	No Indication	20	1	Isebania_Sub-County_Hospital
Facility birth	42	2016-09-23	Normal_Vaginal_Delivery	Live_Birth	2300	Live_Birth		Live baby	Eligible	Eligible for Follow-up	Male	2016-09-23	2016-01-10	Kenya	No Indication	20	1	Isebania_Sub-County_Hospital
Facility birth	40	2016-09-23	Normal_Vaginal_Delivery	Live_Birth	3844	Live_Birth		Live baby	Eligible	Ineligible for Follow-up	Male	2016-09-23	2015-12-16	Kenya	No Indication	19	1	Ntimaru_Sub-County_Hospital
Facility birth	40	2016-09-23	Normal_Vaginal_Delivery	Live_Birth	3700		Discharged_Alive	Live baby	Eligible	Ineligible for Follow-up	Female	2016-09-23		Uganda	No Indication	28	1	Iganga_Hospital
Facility birth	40	2016-09-23	Normal_Vaginal_Delivery	Live_Birth	3600	Live_Birth		Live baby	Eligible	Ineligible for Follow-up	Female	2016-09-23	2015-12-01	Kenya	No Indication	28	1	Kegonga_Sub-County_Hospital
Facility birth	40	2016-09-23	Normal_Vaginal_Delivery	Live_Birth	3465	Live_Birth		Live baby	Eligible	Ineligible for Follow-up	Male	2016-09-23	2015-12-15	Kenya	No Indication	25	1	Ntimaru_Sub-County_Hospital
Facility birth	40	2016-09-23	Normal_Vaginal_Delivery	Live_Birth	3200	Live_Birth		Live baby	Eligible	Ineligible for Follow-up	Female	2016-09-23	2015-12-10	Kenya	No Indication	29	1	Migori_County_Referral_Hospital
Facility birth	40	2016-09-23	Normal_Vaginal_Delivery	Live_Birth	3100	Live_Birth		Live baby	Eligible	Ineligible for Follow-up	Male	2016-09-23	2016-02-18	Kenya	No Indication	18	1	Ntimaru_Sub-County_Hospital
Facility birth	40	2016-09-23	Normal_Vaginal_Delivery	Live_Birth	3000	Live_Birth		Live baby	Eligible	Unknown	Male	2016-09-23	2015-12-18	Kenya	No Indication	19	1	Karungu_Sub-County_Hospital
Facility birth	40	2016-09-23	Normal_Vaginal_Delivery	Live_Birth	2800	Live_Birth		Live baby	Eligible	Ineligible for Follow-up	Female	2016-09-23	2015-12-20	Kenya	No Indication	20	1	Othoro_Sub-County_Hospital
Facility birth	40	2016-09-23	Normal_Vaginal_Delivery	Live_Birth	2800	Live_Birth		Live baby	Eligible	Ineligible for Follow-up	Male	2016-09-23	2016-01-11	Kenya	No Indication	17	1	Awendo_Sub-County_Hospital
Facility birth	40	2016-09-23	Normal_Vaginal_Delivery	Live_Birth	2600		Discharged_Alive	Live baby	Eligible	Ineligible for Follow-up	Female	2016-09-23		Uganda	No Indication	21	1	Iganga_Hospital
Facility birth	40	2016-09-23	Caesarean_Section	Live_Birth	2600		Discharged_Alive	Live baby	Eligible	Ineligible for Follow-up	Male	2016-09-23		Uganda	No Indication	24	1	Kamuli_Mission_Hospital
Facility birth	40	2016-09-23	Caesarean_Section	Live_Birth	2600		Discharged_Alive	Live baby	Eligible	Ineligible for Follow-up	Female	2016-09-23		Uganda	No Indication	20	1	Kamuli_Mission_Hospital
Facility birth	39	2016-09-23	Normal_Vaginal_Delivery	Live_Birth	3800		Discharged_Alive	Live baby	Eligible	Ineligible for Follow-up	Male	2016-09-23		Uganda	No Indication	28	1	Kamuli_Mission_Hospital
Facility birth	39	2016-09-23	Caesarean_Section	Live_Birth	3700		Discharged_Alive	Live baby	Eligible	Ineligible for Follow-up	Male	2016-09-23		Uganda	No Indication	20	1	Buluba_Hospital
Facility birth	39	2016-09-23	Caesarean_Section	Live_Birth	3500			Live baby	Eligible	Ineligible for Follow-up	Female	2016-09-23		Uganda	No Indication	33	1	Kamuli_Hospital
Facility birth	39	2016-09-23	Caesarean_Section	Live_Birth	3400		Discharged_Alive	Live baby	Eligible	Ineligible for Follow-up	Male	2016-09-23		Uganda	No Indication	29	1	Iganga_Hospital
Facility birth	39	2016-09-23	Normal_Vaginal_Delivery	Live_Birth	3100	Live_Birth		Live baby	Eligible	Ineligible for Follow-up	Male	2016-09-23	2015-12-21	Kenya	No Indication	14	1	Rongo_Sub-County_Hospital
Facility birth	39	2016-09-23	Normal_Vaginal_Delivery	Live_Birth	3100	Live_Birth		Live baby	Eligible	Ineligible for Follow-up	Male	2016-09-23	2015-12-23	Kenya	No Indication	23	1	Isebania_Sub-County_Hospital
Facility birth	39	2016-09-23	Normal_Vaginal_Delivery	Live_Birth	3100	Live_Birth		Live baby	Eligible	Ineligible for Follow-up	Male	2016-09-23	2015-12-23	Kenya	No Indication	23	1	Isebania_Sub-County_Hospital
Facility birth	39	2016-09-23	Normal_Vaginal_Delivery	Live_Birth	3100		Discharged_Alive	Live baby	Eligible	Ineligible for Follow-up	Female	2016-09-23		Uganda	No Indication	29	1	Iganga_Hospital
Facility birth	39	2016-09-23	Normal_Vaginal_Delivery	Fresh_Still_Birth	3000		Discharged_Alive	Stillbirth	Eligible	Ineligible for Follow-up	Male	2016-09-23		Uganda	No Indication	18	1	Buluba_Hospital
Facility birth	39	2016-09-23	Normal_Vaginal_Delivery	Live_Birth	2770	Live_Birth		Live baby	Eligible	Ineligible for Follow-up	Female	2016-09-23	2015-12-20	Kenya	No Indication	22	1	Rongo_Sub-County_Hospital
Facility birth	38	2016-09-23	Normal_Vaginal_Delivery	Live_Birth	4500		Discharged_Alive	Live baby	Eligible	Ineligible for Follow-up	Male	2016-09-23		Uganda	No Indication	35	1	Kamuli_Mission_Hospital
Facility birth	38	2016-09-23	Normal_Vaginal_Delivery	Live_Birth	3700	Live_Birth		Live baby	Eligible	Ineligible for Follow-up	Male	2016-09-23	2015-12-25	Kenya	No Indication	19	1	Awendo_Sub-County_Hospital
Facility birth	38	2016-09-23	Normal_Vaginal_Delivery	Live_Birth	3600	Live_Birth		Live baby	Eligible	Ineligible for Follow-up	Female	2016-09-23		Kenya	No Indication	22	1	Awendo_Sub-County_Hospital
Facility birth	38	2016-09-23	Normal_Vaginal_Delivery	Live_Birth	3500	Live_Birth		Live baby	Eligible	Ineligible for Follow-up	Female	2016-09-23	2016-01-10	Kenya	No Indication	28	1	Awendo_Sub-County_Hospital
Facility birth	38	2016-09-23	Normal_Vaginal_Delivery	Live_Birth	3500		Discharged_Alive	Live baby	Eligible	Ineligible for Follow-up	Male	2016-09-23		Uganda	No Indication	25	1	Iganga_Hospital
Facility birth	38	2016-09-23	Normal_Vaginal_Delivery	Live_Birth	3500			Live baby	Eligible	Ineligible for Follow-up	Female	2016-09-23		Uganda	No Indication	21	1	Bugiri_Hospital
Facility birth	38	2016-09-23	Normal_Vaginal_Delivery	Live_Birth	3400		Discharged_Alive	Live baby	Eligible	Ineligible for Follow-up	Female	2016-09-23		Uganda	No Indication	40	1	Buluba_Hospital
Facility birth	38	2016-09-23	Normal_Vaginal_Delivery	Live_Birth	3400		Discharged_Alive	Live baby	Eligible	Ineligible for Follow-up	Female	2016-09-23		Uganda	No Indication	36	1	Buluba_Hospital
Facility birth	38	2016-09-23	Normal_Vaginal_Delivery	Live_Birth	3400		Discharged_Alive	Live baby	Eligible	Ineligible for Follow-up	Male	2016-09-23		Uganda	No Indication	30	1	Iganga_Hospital
Facility birth	38	2016-09-23	Normal_Vaginal_Delivery	Fresh_Still_Birth	3400		Discharged_Alive	Stillbirth	Eligible	Ineligible for Follow-up	Female	2016-09-23		Uganda	No Indication	21	1	Kamuli_Mission_Hospital
Facility birth	38	2016-09-23	Normal_Vaginal_Delivery	Live_Birth	3300	Live_Birth		Live baby	Eligible	Ineligible for Follow-up	Female	2016-09-23		Kenya	No Indication	20	1	Uriri_Health_Center
Facility birth	38	2016-09-23	Normal_Vaginal_Delivery	Live_Birth	3300			Live baby	Eligible	Ineligible for Follow-up	Male	2016-09-23		Uganda	No Indication	28	1	Kamuli_Hospital
Facility birth	38	2016-09-23	Caesarean_Section	Live_Birth	3300		Discharged_Alive	Live baby	Eligible	Ineligible for Follow-up	Female	2016-09-23		Uganda	No Indication	17	2	Kamuli_Mission_Hospital
Facility birth	38	2016-09-23	Caesarean_Section	Live_Birth	3300		Discharged_Alive	Live baby	Eligible	Ineligible for Follow-up	Female	2016-09-23		Uganda	No Indication	17	2	Kamuli_Mission_Hospital
Facility birth	38	2016-09-23	Normal_Vaginal_Delivery	Live_Birth	3250	Live_Birth		Live baby	Eligible	Ineligible for Follow-up	Female	2016-09-23	2015-12-03	Kenya	No Indication	17	1	Migori_County_Referral_Hospital
Facility birth	38	2016-09-23	Normal_Vaginal_Delivery	Live_Birth	3200	Live_Birth		Live baby	Eligible	Ineligible for Follow-up	Male	2016-09-23	2015-12-28	Kenya	No Indication	16	1	Migori_County_Referral_Hospital
Facility birth	38	2016-09-23	Normal_Vaginal_Delivery	Live_Birth	3200		Discharged_Alive	Live baby	Eligible	Ineligible for Follow-up	Male	2016-09-23		Uganda	No Indication	26	1	Iganga_Hospital
Facility birth	38	2016-09-23	Normal_Vaginal_Delivery	Live_Birth	3200		Discharged_Alive	Live baby	Eligible	Ineligible for Follow-up	Male	2016-09-23		Uganda	No Indication	22	1	Iganga_Hospital
Facility birth	38	2016-09-23	Normal_Vaginal_Delivery	Live_Birth	3200		Discharged_Alive	Live baby	Eligible	Ineligible for Follow-up	Male	2016-09-23		Uganda	No Indication	21	1	Iganga_Hospital
Facility birth	38	2016-09-23	Normal_Vaginal_Delivery	Live_Birth	3100		Discharged_Alive	Live baby	Eligible	Ineligible for Follow-up	Male	2016-09-23		Uganda	No Indication	30	1	Iganga_Hospital
Facility birth	38	2016-09-23	Normal_Vaginal_Delivery	Live_Birth	3000	Live_Birth		Live baby	Eligible	Unknown	Female	2016-09-23		Kenya	No Indication	17	1	Awendo_Sub-County_Hospital
Facility birth	38	2016-09-23	Caesarean_Section	Live_Birth	3000		Discharged_Alive	Live baby	Eligible	Ineligible for Follow-up	Male	2016-09-23		Uganda	No Indication	21	1	Iganga_Hospital
Facility birth	38	2016-09-23	Normal_Vaginal_Delivery	Live_Birth	2900		Discharged_Alive	Live baby	Eligible	Ineligible for Follow-up	Female	2016-09-23		Uganda	No Indication	32	1	Bugiri_Hospital
Facility birth	38	2016-09-23	Caesarean_Section	Live_Birth	2900		Discharged_Alive	Live baby	Eligible	Ineligible for Follow-up	Male	2016-09-23		Uganda	No Indication	24	1	Buluba_Hospital
Facility birth	38	2016-09-23	Normal_Vaginal_Delivery	Live_Birth	2800	Live_Birth		Live baby	Eligible	Ineligible for Follow-up	Male	2016-09-23	2015-12-20	Kenya	No Indication	15	1	Migori_County_Referral_Hospital
Facility birth	38	2016-09-23	Normal_Vaginal_Delivery	Fresh_Still_Birth	2600		Discharged_Alive	Stillbirth	Eligible	Ineligible for Follow-up	Male	2016-09-23		Uganda	No Indication	28	1	Iganga_Hospital
Facility birth	38	2016-09-23	Normal_Vaginal_Delivery	Live_Birth	2600		Discharged_Alive	Live baby	Eligible	Ineligible for Follow-up	Female	2016-09-23		Uganda	No Indication	16	1	Kamuli_Hospital
Facility birth	38	2016-09-23	Normal_Vaginal_Delivery	Live_Birth	2400		Discharged_Alive	Live baby	Eligible	Ineligible for Follow-up	Male	2016-09-23		Uganda	No Indication	38	1	Buluba_Hospital
Facility birth	37	2016-09-23	Normal_Vaginal_Delivery	Live_Birth	3800	Live_Birth		Live baby	Eligible	Ineligible for Follow-up	Male	2016-09-23	2016-01-04	Kenya	No Indication	24	1	Tisinye_Health_Center
Facility birth	37	2016-09-23	Caesarean_Section	Live_Birth	3500		Discharged_Alive	Live baby	Eligible	Ineligible for Follow-up	Female	2016-09-23		Uganda	No Indication	18	1	Iganga_Hospital
Facility birth	37	2016-09-23	Normal_Vaginal_Delivery	Live_Birth	3200		Discharged_Alive	Live baby	Eligible	Ineligible for Follow-up	Male	2016-09-23		Uganda	No Indication	30	1	Kamuli_Mission_Hospital
Facility birth	37	2016-09-23	Normal_Vaginal_Delivery	Live_Birth	3000		Discharged_Alive	Live baby	Eligible	Ineligible for Follow-up	Female	2016-09-23		Uganda	No Indication	29	1	Iganga_Hospital
Facility birth	37	2016-09-23	Normal_Vaginal_Delivery	Live_Birth	2600		Discharged_Alive	Live baby	Eligible	Ineligible for Follow-up	Male	2016-09-23		Uganda	No Indication	24	1	Iganga_Hospital
Facility birth	37	2016-09-23	Normal_Vaginal_Delivery	Live_Birth	2500		Discharged_Alive	Live baby	Eligible	Ineligible for Follow-up	Female	2016-09-23		Uganda	No Indication	18	1	Jinja_Regional_Ref_Hospital
Facility birth	36	2016-09-23	Normal_Vaginal_Delivery	Live_Birth	3550	Live_Birth		Live baby	Eligible	Ineligible for Follow-up	Female	2016-09-23	2016-01-20	Kenya	No Indication	26	1	Isebania_Sub-County_Hospital
Facility birth	36	2016-09-23	Normal_Vaginal_Delivery	Live_Birth	3550	Live_Birth		Live baby	Eligible	Ineligible for Follow-up	Female	2016-09-23	2016-01-20	Kenya	No Indication	26	1	Isebania_Sub-County_Hospital
Facility birth	36	2016-09-23	Normal_Vaginal_Delivery	Live_Birth	3500	Live_Birth		Live baby	Eligible	Ineligible for Follow-up	Female	2016-09-23	2015-12-23	Kenya	No Indication	28	1	Migori_County_Referral_Hospital
Facility birth	36	2016-09-23	Normal_Vaginal_Delivery	Live_Birth	3000	Live_Birth		Live baby	Eligible	Unknown	Female	2016-09-23	2016-01-10	Kenya	No Indication	32	1	Ntimaru_Sub-County_Hospital
Facility birth	36	2016-09-23	Normal_Vaginal_Delivery	Live_Birth	2800	Live_Birth		Live baby	Eligible	Eligible for Follow-up	Male	2016-09-23	2016-02-08	Kenya	No Indication	25	1	Rongo_Sub-County_Hospital
Facility birth	36	2016-09-23	Normal_Vaginal_Delivery	Live_Birth	2700		Discharged_Alive	Live baby	Eligible	Ineligible for Follow-up	Male	2016-09-23		Uganda	No Indication	22	1	Buluba_Hospital
Facility birth	36	2016-09-23	Normal_Vaginal_Delivery	Live_Birth	2500			Live baby	Eligible	Ineligible for Follow-up	Male	2016-09-23		Uganda	No Indication	20	1	Kamuli_Hospital
Facility birth	34	2016-09-23	Normal_Vaginal_Delivery	Live_Birth	2500		Discharged_Alive	Died_Before_Discharge	Eligible	Ineligible for Follow-up	Male	2016-09-23		Uganda	No Indication	21	1	Kamuli_Mission_Hospital
Facility birth	30	2016-09-23	Normal_Vaginal_Delivery	Live_Birth	3600	Live_Birth		Live baby	Eligible	Ineligible for Follow-up	Male	2016-09-23	2016-01-18	Kenya	No Indication	20	1	Awendo_Sub-County_Hospital
Facility birth	30	2016-09-23	Normal_Vaginal_Delivery	Live_Birth	1800		Discharged_Alive	Live baby	Eligible	Ineligible for Follow-up	Female	2016-09-23		Uganda	No Indication	26	1	Iganga_Hospital
Facility birth	30	2016-09-23	Normal_Vaginal_Delivery	Live_Birth	1800		Discharged_Alive	Live baby	Eligible	Ineligible for Follow-up	Female	2016-09-23		Uganda	No Indication	26	1	Iganga_Hospital
Facility birth	29	2016-09-23	Normal_Vaginal_Delivery	Live_Birth	2030	Live_Birth		Live baby	Eligible	Eligible for Follow-up	Male	2016-09-23	2016-02-28	Kenya	No Indication	16	1	Rongo_Sub-County_Hospital
Facility birth	40	2016-09-24	Normal_Vaginal_Delivery	Live_Birth	3800	Live_Birth		Live baby	Eligible	Ineligible for Follow-up	Male	2016-09-24	2015-12-16	Kenya	No Indication	21	1	Isebania_Sub-County_Hospital
Facility birth	40	2016-09-24	Normal_Vaginal_Delivery	Live_Birth	3800	Live_Birth		Live baby	Eligible	Ineligible for Follow-up	Male	2016-09-24	2015-12-16	Kenya	No Indication	21	1	Isebania_Sub-County_Hospital
Facility birth	39	2016-09-28	Normal_Vaginal_Delivery	Live_Birth	3800	Live_Birth		Live baby	Eligible	Ineligible for Follow-up	Male	2016-09-28	2015-12-28	Kenya	No Indication	38	1	Kehancha_Sub-County_Hospital
Facility birth	38	2016-09-20	Normal_Vaginal_Delivery	Live_Birth	3700	Live_Birth		Live baby	Eligible	Ineligible for Follow-up	Male	2016-09-20	2015-12-08	Kenya	No Indication	28	1	Migori_County_Referral_Hospital
Facility birth	38	2016-09-20	Caesarean_Section	Live_Birth	3200		Discharged_Alive	Live baby	Eligible	Ineligible for Follow-up	Male	2016-09-20		Uganda	No Indication	16	1	Buluba_Hospital
Facility birth	40	2016-09-21	Normal_Vaginal_Delivery	Live_Birth	3600	Live_Birth		Live baby	Eligible	Ineligible for Follow-up	Male	2016-09-21	2015-12-11	Kenya	No Indication	23	1	Rongo_Sub-County_Hospital
Facility birth	40	2016-09-21	Normal_Vaginal_Delivery	Live_Birth	3500		Discharged_Alive	Live baby	Eligible	Ineligible for Follow-up	Female	2016-09-21		Uganda	No Indication	23	1	Jinja_Regional_Ref_Hospital
Facility birth	40	2016-09-21	Normal_Vaginal_Delivery	Live_Birth	2200		Discharged_Alive	Live baby	Eligible	Ineligible for Follow-up	Male	2016-09-21		Uganda	No Indication	19	1	Iganga_Hospital
Facility birth	39	2016-09-21	Normal_Vaginal_Delivery	Live_Birth	3000		Discharged_Alive	Live baby	Eligible	Ineligible for Follow-up	Female	2016-09-21		Uganda	No Indication	21	1	Iganga_Hospital
Facility birth	39	2016-09-21	Caesarean_Section	Live_Birth	3000		Discharged_Alive	Live baby	Eligible	Ineligible for Follow-up	Female	2016-09-21		Uganda	No Indication	22	1	Iganga_Hospital
Facility birth	38	2016-09-21	Normal_Vaginal_Delivery	Live_Birth	4400		Discharged_Alive	Live baby	Eligible	Ineligible for Follow-up	Female	2016-09-21		Uganda	No Indication	30	1	Jinja_Regional_Ref_Hospital
Facility birth	38	2016-09-21	Normal_Vaginal_Delivery	Live_Birth	4000	Live_Birth		Live baby	Eligible	Ineligible for Follow-up	Male	2016-09-21	2015-12-24	Kenya	No Indication	25	1	Isebania_Sub-County_Hospital
Facility birth	38	2016-09-21	Normal_Vaginal_Delivery	Live_Birth	4000	Live_Birth		Live baby	Eligible	Ineligible for Follow-up	Male	2016-09-21	2015-12-24	Kenya	No Indication	25	1	Isebania_Sub-County_Hospital
Facility birth	38	2016-09-21	Normal_Vaginal_Delivery	Live_Birth	3800	Live_Birth		Live baby	Eligible	Ineligible for Follow-up	Male	2016-09-21		Kenya	No Indication	16	1	Migori_County_Referral_Hospital
Facility birth	38	2016-09-21	Normal_Vaginal_Delivery	Live_Birth	3800		Discharged_Alive	Live baby	Eligible	Ineligible for Follow-up	Female	2016-09-21		Uganda	No Indication	30	1	Kamuli_Hospital
Facility birth	38	2016-09-21	Normal_Vaginal_Delivery	Live_Birth	3700	Live_Birth		Live baby	Eligible	Ineligible for Follow-up	Female	2016-09-21	2015-12-21	Kenya	No Indication	19	1	Migori_County_Referral_Hospital
Facility birth	38	2016-09-21	Normal_Vaginal_Delivery	Live_Birth	3300		Discharged_Alive	Live baby	Eligible	Ineligible for Follow-up	Male	2016-09-21		Uganda	No Indication	27	1	Bugiri_Hospital
Facility birth	38	2016-09-21	Caesarean_Section	Live_Birth	3200		Discharged_Alive	Live baby	Eligible	Ineligible for Follow-up	Male	2016-09-21		Uganda	No Indication	28	1	Iganga_Hospital
Facility birth	38	2016-09-21	Normal_Vaginal_Delivery	Live_Birth	3000		Discharged_Alive	Live baby	Eligible	Ineligible for Follow-up	Male	2016-09-21		Uganda	No Indication	30	1	Buluba_Hospital
Facility birth	38	2016-09-21	Normal_Vaginal_Delivery	Live_Birth	3000		Discharged_Alive	Live baby	Eligible	Ineligible for Follow-up	Male	2016-09-21		Uganda	No Indication	26	1	Jinja_Regional_Ref_Hospital
Facility birth	38	2016-09-21	Normal_Vaginal_Delivery	Live_Birth	2800	Live_Birth		Live baby	Eligible	Ineligible for Follow-up	Male	2016-09-21	2015-12-28	Kenya	No Indication	16	1	Muhuru_Health_Center
Facility birth	37	2016-09-21	Normal_Vaginal_Delivery	Live_Birth	3400		Discharged_Alive	Live baby	Eligible	Ineligible for Follow-up	Female	2016-09-21		Uganda	No Indication	25	1	Iganga_Hospital
Facility birth	37	2016-09-21	Caesarean_Section	Live_Birth	3000		Discharged_Alive	Live baby	Eligible	Ineligible for Follow-up	Male	2016-09-21		Uganda	No Indication	35	1	Jinja_Regional_Ref_Hospital
Facility birth	37	2016-09-21	Normal_Vaginal_Delivery	Live_Birth	2900		Discharged_Alive	Live baby	Eligible	Ineligible for Follow-up	Male	2016-09-21		Uganda	No Indication	20	1	Iganga_Hospital
Facility birth	36	2016-09-21	Normal_Vaginal_Delivery	Live_Birth	3500			Unknown	Eligible	Ineligible for Follow-up	Male	2016-09-21	2015-12-10	Kenya	No Indication	22	1	Macalder_Sub-County_Hospital
Facility birth	36	2016-09-21	Normal_Vaginal_Delivery	Live_Birth	3000		Discharged_Alive	Live baby	Eligible	Ineligible for Follow-up	Female	2016-09-21		Uganda	No Indication	21	1	Jinja_Regional_Ref_Hospital
Facility birth	34	2016-09-21	Caesarean_Section	Live_Birth	2300		Discharged_Alive	Live baby	Eligible	Ineligible for Follow-up	Male	2016-09-21		Uganda	No Indication	32	2	Iganga_Hospital
Facility birth	34	2016-09-21	Caesarean_Section	Live_Birth	2300		Discharged_Alive	Live baby	Eligible	Ineligible for Follow-up	Male	2016-09-21		Uganda	No Indication	32	2	Iganga_Hospital
Facility birth	41	2016-09-22	Normal_Vaginal_Delivery	Live_Birth	3800	Live_Birth		Live baby	Eligible	Ineligible for Follow-up	Male	2016-09-22	2016-01-10	Kenya	No Indication	20	1	Kehancha_Sub-County_Hospital
Facility birth	40	2016-09-22	Caesarean_Section	Fresh_Still_Birth	3900		Discharged_Alive	Stillbirth	Eligible	Ineligible for Follow-up	Female	2016-09-22		Uganda	No Indication	30	1	Kamuli_Mission_Hospital
Facility birth	40	2016-09-22	Normal_Vaginal_Delivery	Live_Birth	3700	Live_Birth		Live baby	Eligible	Ineligible for Follow-up	Female	2016-09-22	2016-02-15	Kenya	No Indication	21	1	Migori_County_Referral_Hospital
Facility birth	40	2016-09-22	Normal_Vaginal_Delivery	Live_Birth	3500	Live_Birth		Live baby	Eligible	Ineligible for Follow-up	Male	2016-09-22		Kenya	No Indication	28	1	Ntimaru_Sub-County_Hospital
Facility birth	40	2016-09-22	Normal_Vaginal_Delivery	Live_Birth	3400		Discharged_Alive	Live baby	Eligible	Ineligible for Follow-up	Female	2016-09-22		Uganda	No Indication	25	1	Bugiri_Hospital
Facility birth	40	2016-09-22	Normal_Vaginal_Delivery	Live_Birth	3200			Live baby	Eligible	Ineligible for Follow-up	Female	2016-09-22		Uganda	No Indication	23	1	Kamuli_Hospital
Facility birth	40	2016-09-22	Normal_Vaginal_Delivery	Live_Birth	3100	Live_Birth		Live baby	Eligible	Ineligible for Follow-up	Male	2016-09-22	2015-12-22	Kenya	No Indication	30	1	Othoro_Sub-County_Hospital
Facility birth	40	2016-09-22	Normal_Vaginal_Delivery	Live_Birth	2710	Live_Birth		Live baby	Eligible	Ineligible for Follow-up	Male	2016-09-22	2015-11-06	Kenya	No Indication	17	1	Rongo_Sub-County_Hospital
Facility birth	39	2016-09-22	Normal_Vaginal_Delivery	Live_Birth	4000		Discharged_Alive	Live baby	Eligible	Ineligible for Follow-up	Female	2016-09-22		Uganda	No Indication	40	1	Jinja_Regional_Ref_Hospital
Facility birth	39	2016-09-22	Caesarean_Section	Live_Birth	3700			Live baby	Eligible	Ineligible for Follow-up	Male	2016-09-22		Uganda	No Indication	25	1	Kamuli_Hospital
Facility birth	39	2016-09-22	Normal_Vaginal_Delivery	Live_Birth	3500			Live baby	Eligible	Ineligible for Follow-up	Male	2016-09-22		Uganda	No Indication	24	1	Kamuli_Hospital
Facility birth	39	2016-09-22	Normal_Vaginal_Delivery	Live_Birth	3400		Discharged_Alive	Live baby	Eligible	Ineligible for Follow-up	Male	2016-09-22		Uganda	No Indication	30	1	Iganga_Hospital
Facility birth	39	2016-09-22	Caesarean_Section	Live_Birth	2600		Discharged_Alive	Live baby	Eligible	Ineligible for Follow-up	Male	2016-09-22		Uganda	No Indication	26	1	Jinja_Regional_Ref_Hospital
Facility birth	39	2016-09-22	Normal_Vaginal_Delivery	Live_Birth	2500		Discharged_Alive	Live baby	Eligible	Ineligible for Follow-up	Female	2016-09-22		Uganda	No Indication	22	1	Buluba_Hospital
Facility birth	38	2016-09-22	Normal_Vaginal_Delivery	Live_Birth	3800	Live_Birth		Live baby	Eligible	Ineligible for Follow-up	Male	2016-09-22	2016-03-16	Kenya	No Indication	22	1	Tisinye_Health_Center
Facility birth	38	2016-09-22	Normal_Vaginal_Delivery	Live_Birth	3600	Live_Birth		Live baby	Eligible	Ineligible for Follow-up	Male	2016-09-22	2015-12-28	Kenya	No Indication	23	1	Kegonga_Sub-County_Hospital
Facility birth	38	2016-09-22	Normal_Vaginal_Delivery	Live_Birth	3600	Live_Birth		Live baby	Eligible	Ineligible for Follow-up	Male	2016-09-22		Kenya	No Indication	27	1	Karungu_Sub-County_Hospital
Facility birth	38	2016-09-22	Caesarean_Section	Live_Birth	3600			Live baby	Eligible	Ineligible for Follow-up	Male	2016-09-22		Uganda	No Indication	18	1	Kamuli_Hospital
Facility birth	38	2016-09-22	Normal_Vaginal_Delivery	Live_Birth	3400	Live_Birth		Live baby	Eligible	Ineligible for Follow-up	Female	2016-09-22	2015-11-23	Kenya	No Indication	22	1	Isebania_Sub-County_Hospital
Facility birth	38	2016-09-22	Normal_Vaginal_Delivery	Live_Birth	3400	Live_Birth		Live baby	Eligible	Ineligible for Follow-up	Female	2016-09-22	2015-11-23	Kenya	No Indication	22	1	Isebania_Sub-County_Hospital
Facility birth	38	2016-09-22	Caesarean_Section	Live_Birth	3400		Discharged_Alive	Live baby	Eligible	Ineligible for Follow-up	Male	2016-09-22		Uganda	No Indication	30	1	Kamuli_Mission_Hospital
Facility birth	38	2016-09-22	Normal_Vaginal_Delivery	Undefined_Still_Birth	3200	Live_Birth		Died_Before_Discharge	Eligible	Ineligible for Follow-up	Male	2016-09-22	2016-01-01	Kenya	No Indication	23	1	Migori_County_Referral_Hospital
Facility birth	38	2016-09-22	Normal_Vaginal_Delivery	Live_Birth	3200		Discharged_Alive	Live baby	Eligible	Ineligible for Follow-up	Male	2016-09-22		Uganda	No Indication	25	1	Iganga_Hospital
Facility birth	38	2016-09-22	Normal_Vaginal_Delivery	Live_Birth	3100	Live_Birth		Live baby	Eligible	Ineligible for Follow-up	Male	2016-09-22		Kenya	No Indication	18	1	Migori_County_Referral_Hospital
Facility birth	38	2016-09-22	Normal_Vaginal_Delivery	Live_Birth	3000	Live_Birth		Live baby	Eligible	Unknown	Male	2016-09-22	2015-11-18	Kenya	No Indication	19	1	Isebania_Sub-County_Hospital
Facility birth	38	2016-09-22	Normal_Vaginal_Delivery	Live_Birth	3000	Live_Birth		Live baby	Eligible	Unknown	Male	2016-09-22	2015-11-18	Kenya	No Indication	19	1	Isebania_Sub-County_Hospital
Facility birth	38	2016-09-22	Normal_Vaginal_Delivery	Live_Birth	3000	Live_Birth		Live baby	Eligible	Unknown	Male	2016-09-22	2015-12-07	Kenya	No Indication	17	1	Migori_County_Referral_Hospital
Facility birth	38	2016-09-22	Normal_Vaginal_Delivery	Live_Birth	3000	Live_Birth		Live baby	Eligible	Unknown	Female	2016-09-22	2016-02-15	Kenya	No Indication	19	1	Migori_County_Referral_Hospital
Facility birth	38	2016-09-22	Normal_Vaginal_Delivery	Live_Birth	3000	Live_Birth		Live baby	Eligible	Unknown	Male	2016-09-22		Kenya	No Indication	18	1	Migori_County_Referral_Hospital
Facility birth	38	2016-09-22	Normal_Vaginal_Delivery	Live_Birth	3000		Discharged_Alive	Live baby	Eligible	Ineligible for Follow-up	Female	2016-09-22		Uganda	No Indication	29	1	Buluba_Hospital
Facility birth	38	2016-09-22	Normal_Vaginal_Delivery	Live_Birth	2800		Discharged_Alive	Live baby	Eligible	Ineligible for Follow-up	Male	2016-09-22		Uganda	No Indication	20	1	Buluba_Hospital
Facility birth	38	2016-09-22	Normal_Vaginal_Delivery	Live_Birth	2800		Discharged_Alive	Live baby	Eligible	Ineligible for Follow-up	Female	2016-09-22		Uganda	No Indication	35	1	Kamuli_Hospital
Facility birth	38	2016-09-22	Normal_Vaginal_Delivery	Live_Birth	2500		Discharged_Alive	Live baby	Eligible	Ineligible for Follow-up	Female	2016-09-22		Uganda	No Indication	17	1	Kamuli_Mission_Hospital
Facility birth	37	2016-09-22	Normal_Vaginal_Delivery	Live_Birth	3200		Discharged_Alive	Live baby	Eligible	Ineligible for Follow-up	Male	2016-09-22		Uganda	No Indication	25	1	Jinja_Regional_Ref_Hospital
Facility birth	37	2016-09-22	Normal_Vaginal_Delivery	Live_Birth	3000		Discharged_Alive	Live baby	Eligible	Ineligible for Follow-up	Female	2016-09-22		Uganda	No Indication	18	1	Kamuli_Hospital
Facility birth	37	2016-09-22	Caesarean_Section	Live_Birth	3000		Discharged_Alive	Live baby	Eligible	Ineligible for Follow-up	Female	2016-09-22		Uganda	No Indication	20	1	Iganga_Hospital
Facility birth	37	2016-09-22	Caesarean_Section	Live_Birth	2800		Discharged_Alive	Live baby	Eligible	Ineligible for Follow-up	Male	2016-09-22		Uganda	No Indication	18	1	Iganga_Hospital
Facility birth	36	2016-09-22	Normal_Vaginal_Delivery	Live_Birth	3050	Live_Birth		Live baby	Eligible	Ineligible for Follow-up	Male	2016-09-22	2015-12-29	Kenya	No Indication	16	1	Rongo_Sub-County_Hospital
Facility birth	36	2016-09-22	Normal_Vaginal_Delivery	Live_Birth	2900	Live_Birth		Live baby	Eligible	Eligible for Follow-up	Female	2016-09-22	2015-12-18	Kenya	No Indication	17	1	Muhuru_Health_Center
Facility birth	32	2016-09-22	Normal_Vaginal_Delivery	Live_Birth	1300		Discharged_Alive	Live baby	Eligible	Ineligible for Follow-up	Male	2016-09-22		Uganda	No Indication	38	1	Jinja_Regional_Ref_Hospital
Facility birth	38	2016-09-23	Caesarean_Section	Live_Birth	3400		Discharged_Alive	Live baby	Eligible	Ineligible for Follow-up	Male	2016-09-23		Uganda	No Indication	20	1	Buluba_Hospital
Facility birth	38	2016-09-24	Normal_Vaginal_Delivery	Live_Birth	2900			Unknown	Eligible	Ineligible for Follow-up	Male	2016-09-24	2016-01-05	Kenya	No Indication	31	1	Macalder_Sub-County_Hospital
Facility birth	39	2016-09-18	Normal_Vaginal_Delivery	Live_Birth	3000		Discharged_Alive	Live baby	Eligible	Ineligible for Follow-up	Female	2016-09-18		Uganda	No Indication	30	1	Jinja_Regional_Ref_Hospital
Facility birth	39	2016-09-19	Normal_Vaginal_Delivery	Live_Birth	3300	Live_Birth		Live baby	Eligible	Ineligible for Follow-up	Female	2016-09-19	2015-12-15	Kenya	No Indication	15	1	Rongo_Sub-County_Hospital
Facility birth	39	2016-09-19	Caesarean_Section	Live_Birth	3100		Transferred_to_Another_Facility	Live baby	Eligible	Ineligible for Follow-up	Female	2016-09-19		Uganda	No Indication	26	1	Kamuli_Mission_Hospital
Facility birth	38	2016-09-19	Normal_Vaginal_Delivery	Live_Birth	2800		Discharged_Alive	Live baby	Eligible	Ineligible for Follow-up	Male	2016-09-19		Uganda	No Indication	23	1	Iganga_Hospital
Facility birth	37	2016-09-19	Normal_Vaginal_Delivery	Live_Birth	4000		Discharged_Alive	Live baby	Eligible	Ineligible for Follow-up	Male	2016-09-19		Uganda	No Indication	29	1	Jinja_Regional_Ref_Hospital
Facility birth	27	2016-09-19	Normal_Vaginal_Delivery	Live_Birth	1400			Died_Before_Discharge	Eligible	Ineligible for Follow-up	Female	2016-09-19		Uganda	No Indication	38	1	Bugiri_Hospital
Facility birth	40	2016-09-20	Normal_Vaginal_Delivery	Live_Birth	3450	Live_Birth		Live baby	Eligible	Ineligible for Follow-up	Female	2016-09-20	2015-12-18	Kenya	No Indication	18	1	Ntimaru_Sub-County_Hospital
Facility birth	40	2016-09-20	Normal_Vaginal_Delivery	Live_Birth	3300		Discharged_Alive	Live baby	Eligible	Ineligible for Follow-up	Female	2016-09-20		Uganda	No Indication	20	1	Jinja_Regional_Ref_Hospital
Facility birth	39	2016-09-20	Normal_Vaginal_Delivery	Live_Birth	3200		Discharged_Alive	Live baby	Eligible	Ineligible for Follow-up	Male	2016-09-20		Uganda	No Indication	19	1	Iganga_Hospital
Facility birth	38	2016-09-20	Normal_Vaginal_Delivery	Live_Birth	3700	Live_Birth		Live baby	Eligible	Ineligible for Follow-up	Male	2016-09-20	2015-12-30	Kenya	No Indication	31	1	Rongo_Sub-County_Hospital
Facility birth	38	2016-09-20	Normal_Vaginal_Delivery	Live_Birth	3500	Live_Birth		Live baby	Eligible	Ineligible for Follow-up	Male	2016-09-20	2015-12-21	Kenya	No Indication	23	1	Awendo_Sub-County_Hospital
Facility birth	38	2016-09-20	Normal_Vaginal_Delivery	Live_Birth	3400	Live_Birth		Live baby	Eligible	Ineligible for Follow-up	Male	2016-09-20	2015-12-31	Kenya	No Indication	19	1	Isebania_Sub-County_Hospital
Facility birth	38	2016-09-20	Normal_Vaginal_Delivery	Undefined_Still_Birth	3400	Live_Birth		Live baby	Eligible	Ineligible for Follow-up	Male	2016-09-20	2015-12-31	Kenya	No Indication	19	1	Isebania_Sub-County_Hospital
Facility birth	38	2016-09-20	Caesarean_Section	Live_Birth	3400		Discharged_Alive	Live baby	Eligible	Ineligible for Follow-up	Female	2016-09-20		Uganda	No Indication	29	1	Jinja_Regional_Ref_Hospital
Facility birth	38	2016-09-20	Normal_Vaginal_Delivery	Live_Birth	3200		Discharged_Alive	Live baby	Eligible	Ineligible for Follow-up	Female	2016-09-20		Uganda	No Indication	21	1	Kamuli_Hospital
Facility birth	38	2016-09-20	Caesarean_Section	Live_Birth	3200		Discharged_Alive	Live baby	Eligible	Ineligible for Follow-up	Female	2016-09-20		Uganda	No Indication	23	1	Bugiri_Hospital
Facility birth	38	2016-09-20	Normal_Vaginal_Delivery	Live_Birth	2800			Live baby	Eligible	Ineligible for Follow-up	Female	2016-09-20		Uganda	No Indication	23	1	Kamuli_Hospital
Facility birth	37	2016-09-20	Normal_Vaginal_Delivery	Live_Birth	3000	Live_Birth		Live baby	Eligible	Unknown	Female	2016-09-20	2016-01-29	Kenya	No Indication	17	1	Isebania_Sub-County_Hospital
Facility birth	37	2016-09-20	Normal_Vaginal_Delivery	Live_Birth	3000	Live_Birth		Live baby	Eligible	Unknown	Female	2016-09-20		Kenya	No Indication	17	1	Isebania_Sub-County_Hospital
Facility birth	37	2016-09-20	Normal_Vaginal_Delivery	Live_Birth	3000		Discharged_Alive	Live baby	Eligible	Ineligible for Follow-up	Female	2016-09-20		Uganda	No Indication	18	1	Jinja_Regional_Ref_Hospital
Facility birth	37	2016-09-20	Normal_Vaginal_Delivery	Live_Birth	3000		Discharged_Alive	Live baby	Eligible	Ineligible for Follow-up	Female	2016-09-20		Uganda	No Indication	24	1	Jinja_Regional_Ref_Hospital
Facility birth	37	2016-09-20	Normal_Vaginal_Delivery	Live_Birth	2800		Discharged_Alive	Live baby	Eligible	Ineligible for Follow-up	Male	2016-09-20		Uganda	No Indication	25	1	Kamuli_Hospital
Facility birth	36	2016-09-20	Normal_Vaginal_Delivery	Live_Birth	3300	Live_Birth		Live baby	Eligible	Ineligible for Follow-up	Female	2016-09-20	2015-12-28	Kenya	No Indication	19	1	Migori_County_Referral_Hospital
Facility birth	33	2016-09-20	Normal_Vaginal_Delivery	Live_Birth	3300	Live_Birth		Live baby	Eligible	Ineligible for Follow-up	Male	2016-09-20	2016-02-08	Kenya	No Indication	20	1	Rongo_Sub-County_Hospital
Facility birth	42	2016-09-21	Normal_Vaginal_Delivery	Live_Birth	3600	Live_Birth		Live baby	Eligible	Ineligible for Follow-up	Male	2016-09-21	2015-12-10	Kenya	No Indication	20	1	Tisinye_Health_Center
Facility birth	41	2016-09-21	Normal_Vaginal_Delivery	Live_Birth	3000			Unknown	Eligible	Unknown	Female	2016-09-21	2015-12-05	Kenya	No Indication	34	1	Macalder_Sub-County_Hospital
Facility birth	40	2016-09-21	Normal_Vaginal_Delivery	Live_Birth	3745	Live_Birth		Live baby	Eligible	Ineligible for Follow-up	Female	2016-09-21	2016-01-01	Kenya	No Indication	27	1	Ntimaru_Sub-County_Hospital
Facility birth	40	2016-09-21	Normal_Vaginal_Delivery	Live_Birth	3450	Live_Birth		Live baby	Eligible	Ineligible for Follow-up	Male	2016-09-21	2016-01-15	Kenya	No Indication		1	Ntimaru_Sub-County_Hospital
Facility birth	40	2016-09-21	Normal_Vaginal_Delivery	Live_Birth	3420	Live_Birth		Live baby	Eligible	Ineligible for Follow-up	Male	2016-09-21		Kenya	No Indication	16	1	Rongo_Sub-County_Hospital
Facility birth	40	2016-09-21	Normal_Vaginal_Delivery	Live_Birth	3200		Discharged_Alive	Live baby	Eligible	Ineligible for Follow-up	Male	2016-09-21		Uganda	No Indication	27	1	Kamuli_Hospital
Facility birth	40	2016-09-21	Normal_Vaginal_Delivery	Live_Birth	3000	Live_Birth		Live baby	Eligible	Unknown	Female	2016-09-21	2015-12-20	Kenya	No Indication	26	1	Othoro_Sub-County_Hospital
Facility birth	40	2016-09-21	Normal_Vaginal_Delivery	Live_Birth	3000	Live_Birth		Live baby	Eligible	Unknown	Female	2016-09-21		Kenya	No Indication	20	2	Bugumbe_Health_Center
Facility birth	40	2016-09-21	Normal_Vaginal_Delivery	Live_Birth	3000	Live_Birth		Live baby	Eligible	Unknown	Female	2016-09-21		Kenya	No Indication	15	1	Rongo_Sub-County_Hospital
Facility birth	40	2016-09-21	Caesarean_Section	Live_Birth	2800		Discharged_Alive	Live baby	Eligible	Ineligible for Follow-up	Female	2016-09-21		Uganda	No Indication	28	1	Buluba_Hospital
Facility birth	40	2016-09-21	Normal_Vaginal_Delivery	Live_Birth	2500	Live_Birth		Live baby	Eligible	Ineligible for Follow-up	Female	2016-09-21		Kenya	No Indication	20	2	Bugumbe_Health_Center
Facility birth	39	2016-09-21	Caesarean_Section	Live_Birth	4200		Discharged_Alive	Live baby	Eligible	Ineligible for Follow-up	Male	2016-09-21		Uganda	No Indication	24	1	Iganga_Hospital
Facility birth	39	2016-09-21	Normal_Vaginal_Delivery	Live_Birth	3500	Live_Birth		Live baby	Eligible	Ineligible for Follow-up	Female	2016-09-21	2016-01-10	Kenya	No Indication	20	1	Awendo_Sub-County_Hospital
Facility birth	39	2016-09-21	Caesarean_Section	Live_Birth	3500	Live_Birth		Live baby	Eligible	Ineligible for Follow-up	Male	2016-09-21	2015-12-22	Kenya	No Indication	28	1	St_Camillus_Mission_Hospital
Facility birth	39	2016-09-21	Caesarean_Section	Live_Birth	3500		Discharged_Alive	Live baby	Eligible	Ineligible for Follow-up	Male	2016-09-21		Uganda	No Indication	18	1	Kamuli_Hospital
Facility birth	39	2016-09-21	Normal_Vaginal_Delivery	Live_Birth	3400		Discharged_Alive	Live baby	Eligible	Ineligible for Follow-up	Male	2016-09-21		Uganda	No Indication	21	1	Kamuli_Hospital
Facility birth	39	2016-09-21	Normal_Vaginal_Delivery	Live_Birth	3300	Live_Birth		Live baby	Eligible	Ineligible for Follow-up	Female	2016-09-21	2015-12-28	Kenya	No Indication	19	1	Kegonga_Sub-County_Hospital
Facility birth	39	2016-09-21	Normal_Vaginal_Delivery	Live_Birth	3300		Discharged_Alive	Live baby	Eligible	Ineligible for Follow-up	Female	2016-09-21		Uganda	No Indication	31	1	Jinja_Regional_Ref_Hospital
Facility birth	39	2016-09-21	Normal_Vaginal_Delivery	Live_Birth	3200		Discharged_Alive	Live baby	Eligible	Ineligible for Follow-up	Male	2016-09-21		Uganda	No Indication	28	1	Iganga_Hospital
Facility birth	39	2016-09-21	Normal_Vaginal_Delivery	Live_Birth	3100	Live_Birth		Live baby	Eligible	Ineligible for Follow-up	Male	2016-09-21	2015-12-18	Kenya	No Indication	33	1	Rongo_Sub-County_Hospital
Facility birth	39	2016-09-21	Normal_Vaginal_Delivery	Live_Birth	3000	Live_Birth		Live baby	Eligible	Unknown	Male	2016-09-21	2015-11-05	Kenya	No Indication	27	1	Karungu_Sub-County_Hospital
Facility birth	39	2016-09-21	Normal_Vaginal_Delivery	Live_Birth	3000		Discharged_Alive	Live baby	Eligible	Ineligible for Follow-up	Male	2016-09-21		Uganda	No Indication	30	1	Buluba_Hospital
Facility birth	39	2016-09-21	Normal_Vaginal_Delivery	Live_Birth	2900			Live baby	Eligible	Ineligible for Follow-up	Male	2016-09-21		Uganda	No Indication	24	1	Iganga_Hospital
Facility birth	39	2016-09-21	Normal_Vaginal_Delivery	Live_Birth	2700		Discharged_Alive	Live baby	Eligible	Ineligible for Follow-up	Male	2016-09-21		Uganda	No Indication		1	Iganga_Hospital
Facility birth	39	2016-09-21	Normal_Vaginal_Delivery	Live_Birth	2500		Discharged_Alive	Live baby	Eligible	Ineligible for Follow-up	Female	2016-09-21		Uganda	No Indication	27	1	Buluba_Hospital
Facility birth	38	2016-09-21	Normal_Vaginal_Delivery	Live_Birth	4200		Discharged_Alive	Live baby	Eligible	Ineligible for Follow-up	Male	2016-09-21		Uganda	No Indication	32	1	Kamuli_Mission_Hospital
Facility birth	38	2016-09-21	Normal_Vaginal_Delivery	Live_Birth	4000	Live_Birth		Live baby	Eligible	Ineligible for Follow-up	Female	2016-09-21	2016-01-28	Kenya	No Indication	34	1	Kehancha_Sub-County_Hospital
Facility birth	38	2016-09-21	Normal_Vaginal_Delivery	Live_Birth	4000		Discharged_Alive	Live baby	Eligible	Ineligible for Follow-up	Male	2016-09-21		Uganda	No Indication	20	1	Jinja_Regional_Ref_Hospital
Facility birth	38	2016-09-21	Normal_Vaginal_Delivery	Live_Birth	3800	Live_Birth		Live baby	Eligible	Ineligible for Follow-up	Male	2016-09-21	2015-12-25	Kenya	No Indication	30	1	Awendo_Sub-County_Hospital
Facility birth	38	2016-09-21	Normal_Vaginal_Delivery	Live_Birth	3600	Live_Birth		Live baby	Eligible	Ineligible for Follow-up	Male	2016-09-21		Kenya	No Indication	34	1	Nyamaraga_Sub-County_Hospital
Facility birth	38	2016-09-21	Normal_Vaginal_Delivery	Live_Birth	3500	Live_Birth		Live baby	Eligible	Ineligible for Follow-up	Male	2016-09-21	2015-11-19	Kenya	No Indication	26	1	Migori_County_Referral_Hospital
Facility birth	38	2016-09-21	Normal_Vaginal_Delivery	Live_Birth	3500	Live_Birth		Live baby	Eligible	Ineligible for Follow-up	Male	2016-09-21	2016-01-04	Kenya	No Indication	18	1	Tisinye_Health_Center
Facility birth	38	2016-09-21	Normal_Vaginal_Delivery	Live_Birth	3500	Live_Birth		Live baby	Eligible	Ineligible for Follow-up	Female	2016-09-21		Kenya	No Indication	20	1	Karungu_Sub-County_Hospital
Facility birth	38	2016-09-21	Normal_Vaginal_Delivery	Live_Birth	3500		Discharged_Alive	Live baby	Eligible	Ineligible for Follow-up	Female	2016-09-21		Uganda	No Indication	30	1	Kamuli_Mission_Hospital
Facility birth	38	2016-09-21	Normal_Vaginal_Delivery	Live_Birth	3400	Live_Birth		Live baby	Eligible	Ineligible for Follow-up	Male	2016-09-21	2015-11-18	Kenya	No Indication	31	1	Isebania_Sub-County_Hospital
Facility birth	38	2016-09-21	Normal_Vaginal_Delivery	Live_Birth	3400	Live_Birth		Live baby	Eligible	Ineligible for Follow-up	Male	2016-09-21	2015-11-18	Kenya	No Indication	31	1	Isebania_Sub-County_Hospital
Facility birth	38	2016-09-21	Normal_Vaginal_Delivery	Live_Birth	3400	Live_Birth		Live baby	Eligible	Ineligible for Follow-up	Female	2016-09-21	2016-01-07	Kenya	No Indication	17	1	Tisinye_Health_Center
Facility birth	38	2016-09-21	Normal_Vaginal_Delivery	Live_Birth	3400	Live_Birth		Live baby	Eligible	Ineligible for Follow-up	Female	2016-09-21		Kenya	No Indication	23	1	Migori_County_Referral_Hospital
Facility birth	38	2016-09-21	Normal_Vaginal_Delivery	Live_Birth	3300	Live_Birth		Live baby	Eligible	Ineligible for Follow-up	Male	2016-09-21	2015-11-28	Kenya	No Indication	23	1	Migori_County_Referral_Hospital
Facility birth	38	2016-09-21	Normal_Vaginal_Delivery	Live_Birth	3300	Live_Birth		Live baby	Eligible	Ineligible for Follow-up	Male	2016-09-21	2015-12-25	Kenya	No Indication	18	1	Karungu_Sub-County_Hospital
Facility birth	38	2016-09-21	Normal_Vaginal_Delivery	Live_Birth	3300	Live_Birth		Live baby	Eligible	Ineligible for Follow-up	Male	2016-09-21	2016-01-03	Kenya	No Indication	19	1	Migori_County_Referral_Hospital
Facility birth	38	2016-09-21	Normal_Vaginal_Delivery	Live_Birth	3300		Discharged_Alive	Live baby	Eligible	Ineligible for Follow-up	Female	2016-09-21		Uganda	No Indication	22	1	Iganga_Hospital
Facility birth	38	2016-09-21	Normal_Vaginal_Delivery	Live_Birth	3300		Discharged_Alive	Live baby	Eligible	Ineligible for Follow-up	Female	2016-09-21		Uganda	No Indication	23	2	Iganga_Hospital
Facility birth	38	2016-09-21	Normal_Vaginal_Delivery	Live_Birth	3300		Discharged_Alive	Live baby	Eligible	Ineligible for Follow-up	Female	2016-09-21		Uganda	No Indication	23	2	Iganga_Hospital
Facility birth	38	2016-09-21	Normal_Vaginal_Delivery	Live_Birth	3200	Live_Birth		Live baby	Eligible	Ineligible for Follow-up	Female	2016-09-21	2015-12-28	Kenya	No Indication	36	1	Bugumbe_Health_Center
Facility birth	38	2016-09-21	Normal_Vaginal_Delivery	Live_Birth	3200	Live_Birth		Live baby	Eligible	Ineligible for Follow-up	Male	2016-09-21	2016-01-01	Kenya	No Indication	16	1	Kehancha_Sub-County_Hospital
Facility birth	38	2016-09-21	Normal_Vaginal_Delivery	Live_Birth	3200		Discharged_Alive	Live baby	Eligible	Ineligible for Follow-up	Male	2016-09-21		Uganda	No Indication	33	1	Iganga_Hospital
Facility birth	38	2016-09-21	Normal_Vaginal_Delivery	Live_Birth	3200			Live baby	Eligible	Ineligible for Follow-up	Male	2016-09-21		Uganda	No Indication	15	1	Bugiri_Hospital
Facility birth	38	2016-09-21	Caesarean_Section	Live_Birth	3100		Discharged_Alive	Live baby	Eligible	Ineligible for Follow-up	Female	2016-09-21		Uganda	No Indication	23	1	Buluba_Hospital
Facility birth	38	2016-09-21	Caesarean_Section	Live_Birth	3100		Discharged_Alive	Live baby	Eligible	Ineligible for Follow-up	Female	2016-09-21		Uganda	No Indication	22	1	Kamuli_Mission_Hospital
Facility birth	38	2016-09-21	Normal_Vaginal_Delivery	Live_Birth	3050	Live_Birth		Live baby	Eligible	Ineligible for Follow-up	Female	2016-09-21	2015-12-24	Kenya	No Indication	31	1	Muhuru_Health_Center
Facility birth	38	2016-09-21	Normal_Vaginal_Delivery	Live_Birth	3000			Unknown	Eligible	Unknown	Male	2016-09-21	2015-12-01	Kenya	No Indication	18	1	Macalder_Sub-County_Hospital
Facility birth	38	2016-09-21	Normal_Vaginal_Delivery	Live_Birth	3000	Live_Birth		Live baby	Eligible	Unknown	Female	2016-09-21	2016-01-01	Kenya	No Indication	18	1	Kehancha_Sub-County_Hospital
Facility birth	38	2016-09-21	Normal_Vaginal_Delivery	Live_Birth	3000	Live_Birth		Live baby	Eligible	Unknown	Female	2016-09-21	2016-02-08	Kenya	No Indication	19	1	Isebania_Sub-County_Hospital
Facility birth	38	2016-09-21	Normal_Vaginal_Delivery	Live_Birth	3000	Live_Birth		Live baby	Eligible	Unknown	Female	2016-09-21	2016-02-08	Kenya	No Indication	19	1	Isebania_Sub-County_Hospital
Facility birth	38	2016-09-21	Caesarean_Section	Live_Birth	2900		Discharged_Alive	Live baby	Eligible	Ineligible for Follow-up	Male	2016-09-21		Uganda	No Indication	20	1	Iganga_Hospital
Facility birth	38	2016-09-21	Normal_Vaginal_Delivery	Live_Birth	2800	Live_Birth		Live baby	Eligible	Ineligible for Follow-up	Male	2016-09-21	2015-12-18	Kenya	No Indication	21	1	Awendo_Sub-County_Hospital
Facility birth	38	2016-09-21	Normal_Vaginal_Delivery	Live_Birth	2800	Live_Birth		Live baby	Eligible	Ineligible for Follow-up	Female	2016-09-21	2015-12-20	Kenya	No Indication	32	1	Uriri_Health_Center
Facility birth	38	2016-09-21	Normal_Vaginal_Delivery	Live_Birth	2800	Live_Birth		Live baby	Eligible	Ineligible for Follow-up	Female	2016-09-21	2016-01-02	Kenya	No Indication	22	1	Kehancha_Sub-County_Hospital
Facility birth	38	2016-09-21	Normal_Vaginal_Delivery	Live_Birth	2800		Discharged_Alive	Live baby	Eligible	Ineligible for Follow-up	Male	2016-09-21		Uganda	No Indication	18	1	Bugiri_Hospital
Facility birth	38	2016-09-21	Normal_Vaginal_Delivery	Live_Birth	2800		Discharged_Alive	Live baby	Eligible	Ineligible for Follow-up	Female	2016-09-21		Uganda	No Indication	21	1	Iganga_Hospital
Facility birth	38	2016-09-21	Normal_Vaginal_Delivery	Live_Birth	2800		Discharged_Alive	Live baby	Eligible	Ineligible for Follow-up	Male	2016-09-21		Uganda	No Indication	19	1	Iganga_Hospital
Facility birth	38	2016-09-21	Caesarean_Section	Live_Birth	2600			Live baby	Eligible	Ineligible for Follow-up	Female	2016-09-21		Uganda	No Indication	22	1	Bugiri_Hospital
Facility birth	38	2016-09-21	Normal_Vaginal_Delivery	Live_Birth	2500			Live baby	Eligible	Ineligible for Follow-up	Male	2016-09-21		Uganda	No Indication	33	1	Kamuli_Hospital
Facility birth	38	2016-09-21	Caesarean_Section	Live_Birth	2000		Discharged_Alive	Live baby	Eligible	Ineligible for Follow-up	Male	2016-09-21		Uganda	No Indication	16	1	Bugiri_Hospital
Facility birth	37	2016-09-21	Normal_Vaginal_Delivery	Live_Birth	3500		Discharged_Alive	Live baby	Eligible	Ineligible for Follow-up	Male	2016-09-21		Uganda	No Indication	30	1	Kamuli_Hospital
Facility birth	37	2016-09-21	Normal_Vaginal_Delivery	Live_Birth	3400		Discharged_Alive	Live baby	Eligible	Ineligible for Follow-up	Female	2016-09-21		Uganda	No Indication	29	1	Bugiri_Hospital
Facility birth	37	2016-09-21	Caesarean_Section	Live_Birth	3200		Discharged_Alive	Live baby	Eligible	Ineligible for Follow-up	Male	2016-09-21		Uganda	No Indication	30	1	Bugiri_Hospital
Facility birth	37	2016-09-21	Caesarean_Section	Live_Birth	3100		Discharged_Alive	Live baby	Eligible	Ineligible for Follow-up	Female	2016-09-21		Uganda	No Indication	19	1	Buluba_Hospital
Facility birth	37	2016-09-21	Normal_Vaginal_Delivery	Undefined_Still_Birth	3000	Live_Birth		Live baby	Eligible	Unknown	Female	2016-09-21	2016-02-07	Kenya	No Indication	16	1	Muhuru_Health_Center
Facility birth	37	2016-09-21	Normal_Vaginal_Delivery	Live_Birth	3000		Discharged_Alive	Live baby	Eligible	Ineligible for Follow-up	Male	2016-09-21		Uganda	No Indication	22	1	Jinja_Regional_Ref_Hospital
Facility birth	37	2016-09-21	Normal_Vaginal_Delivery	Live_Birth	2900		Discharged_Alive	Live baby	Eligible	Ineligible for Follow-up	Female	2016-09-21		Uganda	No Indication	20	1	Jinja_Regional_Ref_Hospital
Facility birth	37	2016-09-21	Normal_Vaginal_Delivery	Live_Birth	2800		Discharged_Alive	Live baby	Eligible	Ineligible for Follow-up	Male	2016-09-21		Uganda	No Indication	18	1	Iganga_Hospital
Facility birth	37	2016-09-21	Normal_Vaginal_Delivery	Live_Birth	2800		Discharged_Alive	Live baby	Eligible	Ineligible for Follow-up	Male	2016-09-21		Uganda	No Indication		1	Iganga_Hospital
Facility birth	37	2016-09-21	Caesarean_Section	Live_Birth	2500		Discharged_Alive	Live baby	Eligible	Ineligible for Follow-up	Female	2016-09-21		Uganda	No Indication	20	1	Jinja_Regional_Ref_Hospital
Facility birth	37	2016-09-21	Normal_Vaginal_Delivery	Live_Birth	2200		Discharged_Alive	Live baby	Eligible	Ineligible for Follow-up	Female	2016-09-21		Uganda	No Indication		1	Iganga_Hospital
Facility birth	36	2016-09-21	Normal_Vaginal_Delivery	Live_Birth	3600	Live_Birth		Live baby	Eligible	Ineligible for Follow-up	Male	2016-09-21	2016-01-13	Kenya	No Indication	16	1	Migori_County_Referral_Hospital
Facility birth	36	2016-09-21	Normal_Vaginal_Delivery	Live_Birth	3500	Live_Birth		Live baby	Eligible	Ineligible for Follow-up	Male	2016-09-21	2015-12-13	Kenya	No Indication	27	1	Migori_County_Referral_Hospital
Facility birth	36	2016-09-21	Normal_Vaginal_Delivery	Live_Birth	2500		Discharged_Alive	Live baby	Eligible	Ineligible for Follow-up	Male	2016-09-21		Uganda	No Indication	18	1	Jinja_Regional_Ref_Hospital
Facility birth	34	2016-09-21	Normal_Vaginal_Delivery	Live_Birth	3270	Live_Birth		Live baby	Eligible	Ineligible for Follow-up	Female	2016-09-21	2016-01-21	Kenya	No Indication	35	1	Rongo_Sub-County_Hospital
Facility birth	34	2016-09-21	Normal_Vaginal_Delivery	Live_Birth	3000			Unknown	Eligible	Unknown	Male	2016-09-21		Kenya	No Indication	33	1	Macalder_Sub-County_Hospital
Facility birth	30	2016-09-21	Normal_Vaginal_Delivery	Live_Birth	2500			Unknown	Eligible	Eligible for Follow-up	Female	2016-09-21	2016-02-01	Kenya	No Indication	20	1	Macalder_Sub-County_Hospital
Facility birth	30	2016-09-21	Normal_Vaginal_Delivery	Live_Birth	1100	Live_Birth		Live baby	Eligible	Eligible for Follow-up	Male	2016-09-21		Kenya	No Indication	20	2	Kehancha_Sub-County_Hospital
Facility birth	30	2016-09-21	Normal_Vaginal_Delivery	Fresh_Still_Birth	1000	Fresh_Still_Birth		Stillbirth	Eligible	Eligible for Follow-up	Male	2016-09-21		Kenya	No Indication	20	2	Kehancha_Sub-County_Hospital
Facility birth	28	2016-09-21	Normal_Vaginal_Delivery	Live_Birth	1500		Discharged_Alive	Live baby	Eligible	Ineligible for Follow-up	Male	2016-09-21		Uganda	No Indication	29	1	Iganga_Hospital
Facility birth	40	2016-09-22	Normal_Vaginal_Delivery	Live_Birth	3400	Live_Birth		Live baby	Eligible	Ineligible for Follow-up	Male	2016-09-22	2016-03-16	Kenya	No Indication	19	1	Bugumbe_Health_Center
Facility birth	38	2016-09-28	Caesarean_Section	Live_Birth	3500			Live baby	Eligible	Ineligible for Follow-up	Male	2016-09-28		Uganda	No Indication	18	1	Kamuli_Hospital
Facility birth	33	2016-09-10	Normal_Vaginal_Delivery	Live_Birth	2200		Discharged_Alive	Live baby	Eligible	Ineligible for Follow-up	Male	2016-09-10		Uganda	No Indication	19	1	Kamuli_Mission_Hospital
Facility birth	40	2016-09-16	Normal_Vaginal_Delivery	Live_Birth	3600	Live_Birth		Live baby	Eligible	Ineligible for Follow-up	Female	2016-09-16	2015-11-25	Kenya	No Indication	25	1	Migori_County_Referral_Hospital
Facility birth	25	2016-09-17		Live_Birth	700		Discharged_Alive	Died_Before_Discharge	Eligible	Ineligible for Follow-up	Female	2016-09-17		Uganda	Abortion	21	1	Bugiri_Hospital
Facility birth	40	2016-09-18	Normal_Vaginal_Delivery	Live_Birth	4500	Live_Birth		Live baby	Eligible	Ineligible for Follow-up	Male	2016-09-18	2016-01-28	Kenya	No Indication		1	Kehancha_Sub-County_Hospital
Facility birth	39	2016-09-18	Caesarean_Section	Live_Birth	3000		Discharged_Alive	Live baby	Eligible	Ineligible for Follow-up	Female	2016-09-18		Uganda	No Indication	23	1	Kamuli_Mission_Hospital
Facility birth	38	2016-09-18	Caesarean_Section	Live_Birth	3700		Discharged_Alive	Live baby	Eligible	Ineligible for Follow-up	Female	2016-09-18		Uganda	No Indication	21	1	Buluba_Hospital
Facility birth	37	2016-09-18	Normal_Vaginal_Delivery	Live_Birth	3000		Discharged_Alive	Live baby	Eligible	Ineligible for Follow-up	Male	2016-09-18		Uganda	No Indication	21	1	Kamuli_Hospital
Facility birth	37	2016-09-18	Caesarean_Section	Live_Birth	3000			Live baby	Eligible	Ineligible for Follow-up	Male	2016-09-18		Uganda	No Indication	24	1	Kamuli_Hospital
Facility birth	41	2016-09-19	Normal_Vaginal_Delivery	Live_Birth	3750	Live_Birth		Live baby	Eligible	Ineligible for Follow-up	Male	2016-09-19	2015-12-04	Kenya	No Indication	22	1	Rongo_Sub-County_Hospital
Facility birth	40	2016-09-19	Normal_Vaginal_Delivery	Live_Birth	5400	Live_Birth		Live baby	Eligible	Ineligible for Follow-up	Male	2016-09-19	2015-12-12	Kenya	No Indication	25	1	Migori_County_Referral_Hospital
Facility birth	39	2016-09-19	Normal_Vaginal_Delivery	Live_Birth	3300	Live_Birth		Live baby	Eligible	Ineligible for Follow-up	Female	2016-09-19	2015-12-22	Kenya	No Indication	23	1	Muhuru_Health_Center
Facility birth	39	2016-09-19	Normal_Vaginal_Delivery	Live_Birth	3000		Discharged_Alive	Live baby	Eligible	Ineligible for Follow-up	Female	2016-09-19		Uganda	No Indication	39	1	Iganga_Hospital
Facility birth	39	2016-09-19	Normal_Vaginal_Delivery	Live_Birth	3000		Discharged_Alive	Live baby	Eligible	Ineligible for Follow-up	Female	2016-09-19		Uganda	No Indication	28	1	Jinja_Regional_Ref_Hospital
Facility birth	39	2016-09-19	Normal_Vaginal_Delivery	Live_Birth	2800			Live baby	Eligible	Ineligible for Follow-up	Female	2016-09-19		Uganda	No Indication	18	1	Jinja_Regional_Ref_Hospital
Facility birth	39	2016-09-19	Normal_Vaginal_Delivery	Live_Birth	2700		Discharged_Alive	Live baby	Eligible	Ineligible for Follow-up	Female	2016-09-19		Uganda	No Indication	24	1	Jinja_Regional_Ref_Hospital
Facility birth	39	2016-09-19	Caesarean_Section	Live_Birth	2500		Discharged_Alive	Live baby	Eligible	Ineligible for Follow-up	Male	2016-09-19		Uganda	No Indication	21	1	Jinja_Regional_Ref_Hospital
Facility birth	38	2016-09-19	Normal_Vaginal_Delivery	Live_Birth	3900		Discharged_Alive	Live baby	Eligible	Ineligible for Follow-up	Male	2016-09-19		Uganda	No Indication	32	1	Iganga_Hospital
Facility birth	38	2016-09-19	Normal_Vaginal_Delivery	Live_Birth	3800		Discharged_Alive	Live baby	Eligible	Ineligible for Follow-up	Male	2016-09-19		Uganda	No Indication	26	1	Iganga_Hospital
Facility birth	38	2016-09-19	Normal_Vaginal_Delivery	Live_Birth	3500	Live_Birth		Live baby	Eligible	Ineligible for Follow-up	Male	2016-09-19	2015-12-10	Kenya	No Indication	32	1	Muhuru_Health_Center
Facility birth	38	2016-09-19	Caesarean_Section	Live_Birth	3500		Discharged_Alive	Live baby	Eligible	Ineligible for Follow-up	Female	2016-09-19		Uganda	No Indication	28	1	Jinja_Regional_Ref_Hospital
Facility birth	38	2016-09-19	Normal_Vaginal_Delivery	Live_Birth	3310	Live_Birth		Live baby	Eligible	Ineligible for Follow-up	Female	2016-09-19	2015-12-24	Kenya	No Indication	14	1	Rongo_Sub-County_Hospital
Facility birth	38	2016-09-19	Normal_Vaginal_Delivery	Live_Birth	3200	Live_Birth		Live baby	Eligible	Ineligible for Follow-up	Female	2016-09-19	2015-12-03	Kenya	No Indication	24	1	Migori_County_Referral_Hospital
Facility birth	38	2016-09-19	Normal_Vaginal_Delivery	Live_Birth	3100		Discharged_Alive	Live baby	Eligible	Ineligible for Follow-up	Female	2016-09-19		Uganda	No Indication	17	1	Jinja_Regional_Ref_Hospital
Facility birth	37	2016-09-19	Normal_Vaginal_Delivery	Live_Birth	3700		Discharged_Alive	Live baby	Eligible	Ineligible for Follow-up	Male	2016-09-19		Uganda	No Indication	30	1	Jinja_Regional_Ref_Hospital
Facility birth	37	2016-09-19	Normal_Vaginal_Delivery	Live_Birth	2500		Discharged_Alive	Live baby	Eligible	Ineligible for Follow-up	Female	2016-09-19		Uganda	No Indication	25	1	Iganga_Hospital
Facility birth	36	2016-09-19	Normal_Vaginal_Delivery	Live_Birth	2900		Discharged_Alive	Live baby	Eligible	Ineligible for Follow-up	Female	2016-09-19		Uganda	No Indication	23	1	Iganga_Hospital
Facility birth	36	2016-09-19	Normal_Vaginal_Delivery	Live_Birth	1700		Discharged_Alive	Live baby	Eligible	Ineligible for Follow-up	Female	2016-09-19		Uganda	No Indication	22	1	Iganga_Hospital
Facility birth	30	2016-09-19	Normal_Vaginal_Delivery	Live_Birth	3500			Live baby	Eligible	Ineligible for Follow-up	Female	2016-09-19		Uganda	No Indication	28	1	Kamuli_Hospital
Facility birth	42	2016-09-20	Normal_Vaginal_Delivery	Live_Birth	3500	Live_Birth		Live baby	Eligible	Ineligible for Follow-up	Male	2016-09-20	2015-12-02	Kenya	No Indication	22	1	Tisinye_Health_Center
Facility birth	42	2016-09-20	Normal_Vaginal_Delivery	Live_Birth	3500		Discharged_Alive	Live baby	Eligible	Ineligible for Follow-up	Male	2016-09-20		Uganda	No Indication	25	1	Iganga_Hospital
Facility birth	42	2016-09-20	Caesarean_Section	Live_Birth	3200		Discharged_Alive	Live baby	Eligible	Ineligible for Follow-up	Male	2016-09-20		Uganda	No Indication	32	1	Jinja_Regional_Ref_Hospital
Facility birth	40	2016-09-20	Normal_Vaginal_Delivery	Fresh_Still_Birth	4500	Fresh_Still_Birth		Stillbirth	Eligible	Ineligible for Follow-up	Male	2016-09-20	2016-01-10	Kenya	No Indication	20	1	Kehancha_Sub-County_Hospital
Facility birth	40	2016-09-20	Normal_Vaginal_Delivery	Live_Birth	3600	Live_Birth		Live baby	Eligible	Ineligible for Follow-up	Female	2016-09-20	2015-12-14	Kenya	No Indication	20	1	Tisinye_Health_Center
Facility birth	40	2016-09-20	Normal_Vaginal_Delivery	Live_Birth	3130	Live_Birth		Live baby	Eligible	Ineligible for Follow-up	Female	2016-09-20	2016-01-01	Kenya	No Indication	20	1	Ntimaru_Sub-County_Hospital
Facility birth	40	2016-09-20	Normal_Vaginal_Delivery	Live_Birth	3100	Live_Birth		Live baby	Eligible	Ineligible for Follow-up	Female	2016-09-20	2015-12-12	Kenya	No Indication	20	1	Othoro_Sub-County_Hospital
Facility birth	40	2016-09-20	Normal_Vaginal_Delivery	Live_Birth	3100			Unknown	Eligible	Ineligible for Follow-up	Male	2016-09-20	2016-02-10	Kenya	No Indication	30	1	Macalder_Sub-County_Hospital
Facility birth	40	2016-09-20	Normal_Vaginal_Delivery	Live_Birth	3000	Live_Birth		Live baby	Eligible	Unknown	Female	2016-09-20	2015-12-10	Kenya	No Indication	23	1	Othoro_Sub-County_Hospital
Facility birth	40	2016-09-20	Normal_Vaginal_Delivery	Live_Birth	2785	Live_Birth		Live baby	Eligible	Ineligible for Follow-up	Female	2016-09-20	2015-12-16	Kenya	No Indication	31	1	Ntimaru_Sub-County_Hospital
Facility birth	40	2016-09-20	Normal_Vaginal_Delivery	Live_Birth	2350	Live_Birth		Live baby	Eligible	Eligible for Follow-up	Male	2016-09-20	2015-12-17	Kenya	No Indication	21	1	Rongo_Sub-County_Hospital
Facility birth	39	2016-09-20	Caesarean_Section	Live_Birth	4400		Discharged_Alive	Live baby	Eligible	Ineligible for Follow-up	Male	2016-09-20		Uganda	No Indication	32	1	Kamuli_Mission_Hospital
Facility birth	39	2016-09-20	Caesarean_Section	Live_Birth	4300		Discharged_Alive	Live baby	Eligible	Ineligible for Follow-up	Female	2016-09-20		Uganda	No Indication	26	1	Jinja_Regional_Ref_Hospital
Facility birth	39	2016-09-20	Normal_Vaginal_Delivery	Live_Birth	3900	Live_Birth		Live baby	Eligible	Ineligible for Follow-up	Male	2016-09-20	2016-01-16	Kenya	No Indication	18	1	Tisinye_Health_Center
Facility birth	39	2016-09-20	Normal_Vaginal_Delivery	Live_Birth	3900		Discharged_Alive	Live baby	Eligible	Ineligible for Follow-up	Female	2016-09-20		Uganda	No Indication	20	1	Jinja_Regional_Ref_Hospital
Facility birth	39	2016-09-20	Normal_Vaginal_Delivery	Live_Birth	3800		Discharged_Alive	Live baby	Eligible	Ineligible for Follow-up	Female	2016-09-20		Uganda	No Indication	26	1	Jinja_Regional_Ref_Hospital
Facility birth	39	2016-09-20	Normal_Vaginal_Delivery	Live_Birth	3800		Discharged_Alive	Live baby	Eligible	Ineligible for Follow-up	Male	2016-09-20		Uganda	No Indication	23	1	Jinja_Regional_Ref_Hospital
Facility birth	39	2016-09-20	Normal_Vaginal_Delivery	Live_Birth	3300		Discharged_Alive	Live baby	Eligible	Ineligible for Follow-up	Male	2016-09-20		Uganda	No Indication	26	1	Jinja_Regional_Ref_Hospital
Facility birth	39	2016-09-20	Caesarean_Section	Live_Birth	3300		Discharged_Alive	Live baby	Eligible	Ineligible for Follow-up	Female	2016-09-20		Uganda	No Indication	33	1	Jinja_Regional_Ref_Hospital
Facility birth	39	2016-09-20	Normal_Vaginal_Delivery	Live_Birth	3200	Live_Birth		Live baby	Eligible	Ineligible for Follow-up	Female	2016-09-20	2015-12-07	Kenya	No Indication	32	1	Nyamaraga_Sub-County_Hospital
Facility birth	39	2016-09-20	Normal_Vaginal_Delivery	Live_Birth	3200	Live_Birth		Live baby	Eligible	Ineligible for Follow-up	Male	2016-09-20	2016-01-04	Kenya	No Indication	25	1	Awendo_Sub-County_Hospital
Facility birth	39	2016-09-20	Normal_Vaginal_Delivery	Live_Birth	3000	Live_Birth		Live baby	Eligible	Unknown	Female	2016-09-20	2015-12-15	Kenya	No Indication	16	1	Muhuru_Health_Center
Facility birth	39	2016-09-20	Normal_Vaginal_Delivery	Live_Birth	3000		Discharged_Alive	Live baby	Eligible	Ineligible for Follow-up	Male	2016-09-20		Uganda	No Indication	22	1	Iganga_Hospital
Facility birth	39	2016-09-20	Normal_Vaginal_Delivery	Live_Birth	2750	Live_Birth		Live baby	Eligible	Ineligible for Follow-up	Female	2016-09-20	2016-01-13	Kenya	No Indication	19	1	Rongo_Sub-County_Hospital
Facility birth	39	2016-09-20	Normal_Vaginal_Delivery	Live_Birth	2500		Discharged_Alive	Live baby	Eligible	Ineligible for Follow-up	Female	2016-09-20		Uganda	No Indication	15	1	Jinja_Regional_Ref_Hospital
Facility birth	38	2016-09-20	Caesarean_Section	Live_Birth	4100		Discharged_Alive	Live baby	Eligible	Ineligible for Follow-up	Male	2016-09-20		Uganda	No Indication	27	1	Jinja_Regional_Ref_Hospital
Facility birth	38	2016-09-20	Normal_Vaginal_Delivery	Live_Birth	4000	Live_Birth		Live baby	Eligible	Ineligible for Follow-up	Male	2016-09-20	2015-12-18	Kenya	No Indication	26	1	Migori_County_Referral_Hospital
Facility birth	38	2016-09-20	Normal_Vaginal_Delivery	Live_Birth	4000		Discharged_Alive	Live baby	Eligible	Ineligible for Follow-up	Male	2016-09-20		Uganda	No Indication	24	1	Jinja_Regional_Ref_Hospital
Facility birth	38	2016-09-20	Normal_Vaginal_Delivery	Live_Birth	3900		Discharged_Alive	Live baby	Eligible	Ineligible for Follow-up	Male	2016-09-20		Uganda	No Indication	18	1	Iganga_Hospital
Facility birth	38	2016-09-20	Normal_Vaginal_Delivery	Live_Birth	3800	Live_Birth		Live baby	Eligible	Ineligible for Follow-up	Male	2016-09-20	2016-01-08	Kenya	No Indication	30	1	Migori_County_Referral_Hospital
Facility birth	38	2016-09-20	Normal_Vaginal_Delivery	Live_Birth	3800		Discharged_Alive	Live baby	Eligible	Ineligible for Follow-up	Male	2016-09-20		Uganda	No Indication	25	1	Jinja_Regional_Ref_Hospital
Facility birth	38	2016-09-20	Normal_Vaginal_Delivery	Live_Birth	3700		Discharged_Alive	Live baby	Eligible	Ineligible for Follow-up	Male	2016-09-20		Uganda	No Indication	23	1	Iganga_Hospital
Facility birth	38	2016-09-20	Caesarean_Section	Live_Birth	3600		Discharged_Alive	Live baby	Eligible	Ineligible for Follow-up	Male	2016-09-20		Uganda	No Indication	25	1	Jinja_Regional_Ref_Hospital
Facility birth	38	2016-09-20	Normal_Vaginal_Delivery	Live_Birth	3200			Unknown	Eligible	Ineligible for Follow-up	Male	2016-09-20	2015-12-08	Kenya	No Indication	25	1	Macalder_Sub-County_Hospital
Facility birth	38	2016-09-20	Normal_Vaginal_Delivery	Live_Birth	3200	Live_Birth		Live baby	Eligible	Ineligible for Follow-up	Female	2016-09-20	2016-02-15	Kenya	No Indication	32	1	Muhuru_Health_Center
Facility birth	38	2016-09-20	Normal_Vaginal_Delivery	Live_Birth	3200	Live_Birth		Live baby	Eligible	Ineligible for Follow-up	Female	2016-09-20		Kenya	No Indication	17	1	Migori_County_Referral_Hospital
Facility birth	38	2016-09-20	Normal_Vaginal_Delivery	Live_Birth	3200		Discharged_Alive	Live baby	Eligible	Ineligible for Follow-up	Male	2016-09-20		Uganda	No Indication	22	1	Iganga_Hospital
Facility birth	38	2016-09-20	Normal_Vaginal_Delivery	Live_Birth	3200		Discharged_Alive	Live baby	Eligible	Ineligible for Follow-up	Male	2016-09-20		Uganda	No Indication	25	1	Iganga_Hospital
Facility birth	38	2016-09-20	Normal_Vaginal_Delivery	Live_Birth	3200		Discharged_Alive	Live baby	Eligible	Ineligible for Follow-up	Male	2016-09-20		Uganda	No Indication	20	1	Jinja_Regional_Ref_Hospital
Facility birth	38	2016-09-20	Caesarean_Section	Live_Birth	3100		Discharged_Alive	Live baby	Eligible	Ineligible for Follow-up	Male	2016-09-20		Uganda	No Indication	27	1	Buluba_Hospital
Facility birth	38	2016-09-20	Normal_Vaginal_Delivery	Live_Birth	3000			Unknown	Eligible	Unknown	Female	2016-09-20	2015-12-15	Kenya	No Indication	21	1	Macalder_Sub-County_Hospital
Facility birth	38	2016-09-20	Normal_Vaginal_Delivery	Live_Birth	3000			Unknown	Eligible	Unknown	Female	2016-09-20	2016-01-22	Kenya	No Indication	25	1	Macalder_Sub-County_Hospital
Facility birth	38	2016-09-20	Normal_Vaginal_Delivery	Live_Birth	2900	Live_Birth		Live baby	Eligible	Ineligible for Follow-up	Male	2016-09-20	2015-10-20	Kenya	No Indication	18	1	Migori_County_Referral_Hospital
Facility birth	38	2016-09-20	Normal_Vaginal_Delivery	Live_Birth	2900			Unknown	Eligible	Ineligible for Follow-up	Male	2016-09-20	2015-12-01	Kenya	No Indication	16	1	Macalder_Sub-County_Hospital
Facility birth	38	2016-09-20	Normal_Vaginal_Delivery	Live_Birth	2900	Live_Birth		Live baby	Eligible	Ineligible for Follow-up	Female	2016-09-20	2016-01-13	Kenya	No Indication	20	1	Ntimaru_Sub-County_Hospital
Facility birth	38	2016-09-20	Normal_Vaginal_Delivery	Live_Birth	2900		Discharged_Alive	Live baby	Eligible	Ineligible for Follow-up	Male	2016-09-20		Uganda	No Indication	27	1	Iganga_Hospital
Facility birth	38	2016-09-20	Normal_Vaginal_Delivery	Live_Birth	2900		Discharged_Alive	Live baby	Eligible	Ineligible for Follow-up	Male	2016-09-20		Uganda	No Indication	27	1	Iganga_Hospital
Facility birth	38	2016-09-20	Normal_Vaginal_Delivery	Live_Birth	2800			Unknown	Eligible	Ineligible for Follow-up	Male	2016-09-20	2015-12-25	Kenya	No Indication	17	1	Macalder_Sub-County_Hospital
Facility birth	38	2016-09-20	Normal_Vaginal_Delivery	Live_Birth	2800		Discharged_Alive	Live baby	Eligible	Ineligible for Follow-up	Male	2016-09-20		Uganda	No Indication	26	1	Iganga_Hospital
Facility birth	38	2016-09-20	Normal_Vaginal_Delivery	Live_Birth	2800		Discharged_Alive	Live baby	Eligible	Ineligible for Follow-up	Male	2016-09-20		Uganda	No Indication	28	1	Jinja_Regional_Ref_Hospital
Facility birth	38	2016-09-20	Normal_Vaginal_Delivery	Live_Birth	2800			Live baby	Eligible	Ineligible for Follow-up	Female	2016-09-20		Uganda	No Indication	24	1	Kamuli_Hospital
Facility birth	38	2016-09-20	Caesarean_Section	Live_Birth	2800		Discharged_Alive	Live baby	Eligible	Ineligible for Follow-up	Female	2016-09-20		Uganda	No Indication	40	1	Buluba_Hospital
Facility birth	38	2016-09-20	Normal_Vaginal_Delivery	Live_Birth	2700			Live baby	Eligible	Ineligible for Follow-up	Female	2016-09-20		Uganda	No Indication	18	1	Kamuli_Hospital
Facility birth	38	2016-09-20	Normal_Vaginal_Delivery	Live_Birth	2450	Live_Birth		Live baby	Eligible	Eligible for Follow-up	Male	2016-09-20	2015-12-14	Kenya	No Indication	36	2	St_Camillus_Mission_Hospital
Facility birth	38	2016-09-20	Normal_Vaginal_Delivery	Live_Birth	2100	Live_Birth		Live baby	Eligible	Eligible for Follow-up	Male	2016-09-20	2015-12-14	Kenya	No Indication	36	2	St_Camillus_Mission_Hospital
Facility birth	38	2016-09-20	Normal_Vaginal_Delivery	Fresh_Still_Birth	2000		Discharged_Alive	Stillbirth	Eligible	Ineligible for Follow-up	Male	2016-09-20		Uganda	No Indication	37	1	Iganga_Hospital
Facility birth	37	2016-09-20	Normal_Vaginal_Delivery	Live_Birth	3400		Discharged_Alive	Live baby	Eligible	Ineligible for Follow-up	Male	2016-09-20		Uganda	No Indication	18	1	Iganga_Hospital
Facility birth	37	2016-09-20	Normal_Vaginal_Delivery	Live_Birth	3100	Live_Birth		Live baby	Eligible	Ineligible for Follow-up	Female	2016-09-20	2015-12-13	Kenya	No Indication	18	1	Muhuru_Health_Center
Facility birth	37	2016-09-20	Normal_Vaginal_Delivery	Live_Birth	3000		Discharged_Alive	Live baby	Eligible	Ineligible for Follow-up	Female	2016-09-20		Uganda	No Indication	28	1	Iganga_Hospital
Facility birth	37	2016-09-20	Normal_Vaginal_Delivery	Live_Birth	2900		Discharged_Alive	Live baby	Eligible	Ineligible for Follow-up	Male	2016-09-20		Uganda	No Indication	22	1	Jinja_Regional_Ref_Hospital
Facility birth	37	2016-09-20	Normal_Vaginal_Delivery	Live_Birth	2500		Discharged_Alive	Live baby	Eligible	Ineligible for Follow-up	Male	2016-09-20		Uganda	No Indication	19	1	Iganga_Hospital
Facility birth	36	2016-09-20	Normal_Vaginal_Delivery	Live_Birth	3200	Live_Birth		Live baby	Eligible	Ineligible for Follow-up	Female	2016-09-20	2016-01-01	Kenya	No Indication	15	1	Migori_County_Referral_Hospital
Facility birth	35	2016-09-20	Normal_Vaginal_Delivery	Live_Birth	3350	Live_Birth		Live baby	Eligible	Ineligible for Follow-up	Male	2016-09-20	2016-01-15	Kenya	No Indication	18	1	Rongo_Sub-County_Hospital
Facility birth	35	2016-09-20	Normal_Vaginal_Delivery	Live_Birth	3200			Unknown	Eligible	Ineligible for Follow-up	Female	2016-09-20	2015-12-20	Kenya	No Indication	24	1	Macalder_Sub-County_Hospital
Facility birth	30	2016-09-20	Normal_Vaginal_Delivery	Live_Birth	3200	Live_Birth		Died_Before_Discharge	Eligible	Ineligible for Follow-up	Female	2016-09-20	2016-02-21	Kenya	No Indication	16	1	Rongo_Sub-County_Hospital
Facility birth	38	2016-09-21	Normal_Vaginal_Delivery	Live_Birth	1355	Live_Birth		Live baby	Eligible	Eligible for Follow-up	Female	2016-09-21		Kenya	No Indication	21	1	Migori_County_Referral_Hospital
Facility birth	40	2016-09-15	Normal_Vaginal_Delivery	Live_Birth	3500	Live_Birth		Live baby	Eligible	Ineligible for Follow-up	Male	2016-09-15	2015-11-15	Kenya	No Indication	28	1	Migori_County_Referral_Hospital
Facility birth	41	2016-09-18	Normal_Vaginal_Delivery	Live_Birth	3600		Discharged_Alive	Live baby	Eligible	Ineligible for Follow-up	Female	2016-09-18		Uganda	No Indication	23	1	Jinja_Regional_Ref_Hospital
Facility birth	40	2016-09-18	Normal_Vaginal_Delivery	Live_Birth	3800	Live_Birth		Live baby	Eligible	Ineligible for Follow-up	Female	2016-09-18	2015-11-15	Kenya	No Indication		1	Kehancha_Sub-County_Hospital
Facility birth	40	2016-09-18	Normal_Vaginal_Delivery	Live_Birth	3000	Live_Birth		Live baby	Eligible	Unknown	Female	2016-09-18	2015-12-14	Kenya	No Indication	40	1	Karungu_Sub-County_Hospital
Facility birth	40	2016-09-18	Normal_Vaginal_Delivery	Live_Birth	2500	Live_Birth		Live baby	Eligible	Ineligible for Follow-up	Male	2016-09-18	2015-12-25	Kenya	No Indication	14	1	Awendo_Sub-County_Hospital
Facility birth	39	2016-09-18	Normal_Vaginal_Delivery	Live_Birth	4300		Discharged_Alive	Live baby	Eligible	Ineligible for Follow-up	Female	2016-09-18		Uganda	No Indication	19	1	Iganga_Hospital
Facility birth	39	2016-09-18	Normal_Vaginal_Delivery	Live_Birth	4000		Discharged_Alive	Live baby	Eligible	Ineligible for Follow-up	Female	2016-09-18		Uganda	No Indication	28	1	Kamuli_Mission_Hospital
Facility birth	39	2016-09-18	Caesarean_Section	Live_Birth	4000		Discharged_Alive	Live baby	Eligible	Ineligible for Follow-up	Male	2016-09-18		Uganda	No Indication	24	1	Iganga_Hospital
Facility birth	39	2016-09-18	Normal_Vaginal_Delivery	Live_Birth	2900		Discharged_Alive	Live baby	Eligible	Ineligible for Follow-up	Female	2016-09-18		Uganda	No Indication	26	1	Iganga_Hospital
Facility birth	38	2016-09-18	Normal_Vaginal_Delivery	Live_Birth	3600	Live_Birth		Live baby	Eligible	Ineligible for Follow-up	Female	2016-09-18	2015-12-24	Kenya	No Indication	18	1	Migori_County_Referral_Hospital
Facility birth	38	2016-09-18	Normal_Vaginal_Delivery	Live_Birth	3500	Live_Birth		Live baby	Eligible	Ineligible for Follow-up	Male	2016-09-18	2015-10-25	Kenya	No Indication	15	1	Migori_County_Referral_Hospital
Facility birth	38	2016-09-18	Caesarean_Section	Live_Birth	3400		Discharged_Alive	Live baby	Eligible	Ineligible for Follow-up	Female	2016-09-18		Uganda	No Indication	23	1	Kamuli_Mission_Hospital
Facility birth	38	2016-09-18	Normal_Vaginal_Delivery	Live_Birth	3300	Live_Birth		Live baby	Eligible	Ineligible for Follow-up	Female	2016-09-18	2015-12-17	Kenya	No Indication	18	1	Migori_County_Referral_Hospital
Facility birth	38	2016-09-18	Normal_Vaginal_Delivery	Live_Birth	3200	Live_Birth		Live baby	Eligible	Ineligible for Follow-up	Female	2016-09-18	2015-12-21	Kenya	No Indication	24	1	Kegonga_Sub-County_Hospital
Facility birth	38	2016-09-18	Caesarean_Section	Live_Birth	3100		Discharged_Alive	Live baby	Eligible	Ineligible for Follow-up	Male	2016-09-18		Uganda	No Indication	19	1	Kamuli_Mission_Hospital
Facility birth	38	2016-09-18	Normal_Vaginal_Delivery	Live_Birth	3000		Discharged_Alive	Live baby	Eligible	Ineligible for Follow-up	Female	2016-09-18		Uganda	No Indication	40	1	Kamuli_Hospital
Facility birth	38	2016-09-18	Normal_Vaginal_Delivery	Live_Birth	2900		Discharged_Alive	Live baby	Eligible	Ineligible for Follow-up	Male	2016-09-18		Uganda	No Indication	19	1	Iganga_Hospital
Facility birth	38	2016-09-18	Caesarean_Section	Live_Birth	2900		Discharged_Alive	Live baby	Eligible	Ineligible for Follow-up	Female	2016-09-18		Uganda	No Indication	16	1	Buluba_Hospital
Facility birth	38	2016-09-18	Caesarean_Section	Live_Birth	2900		Discharged_Alive	Live baby	Eligible	Ineligible for Follow-up	Female	2016-09-18		Uganda	No Indication	22	1	Jinja_Regional_Ref_Hospital
Facility birth	38	2016-09-18	Caesarean_Section	Live_Birth	2700		Discharged_Alive	Live baby	Eligible	Ineligible for Follow-up	Male	2016-09-18		Uganda	No Indication	24	1	Iganga_Hospital
Facility birth	38	2016-09-18	Normal_Vaginal_Delivery	Live_Birth	2450	Live_Birth		Live baby	Eligible	Eligible for Follow-up	Female	2016-09-18		Kenya	No Indication	15	1	Rongo_Sub-County_Hospital
Facility birth	37	2016-09-18	Caesarean_Section	Live_Birth	2400		Discharged_Alive	Live baby	Eligible	Ineligible for Follow-up	Female	2016-09-18		Uganda	No Indication	18	1	Buluba_Hospital
Facility birth	36	2016-09-18	Normal_Vaginal_Delivery	Live_Birth	3100		Discharged_Alive	Live baby	Eligible	Ineligible for Follow-up	Male	2016-09-18		Uganda	No Indication	23	1	Kamuli_Hospital
Facility birth	41	2016-09-19	Caesarean_Section	Live_Birth	3800		Discharged_Alive	Live baby	Eligible	Ineligible for Follow-up	Male	2016-09-19		Uganda	No Indication	20	1	Iganga_Hospital
Facility birth	40	2016-09-19	Normal_Vaginal_Delivery	Live_Birth	3900	Live_Birth		Live baby	Eligible	Ineligible for Follow-up	Female	2016-09-19	2016-01-12	Kenya	No Indication	30	1	Ntimaru_Sub-County_Hospital
Facility birth	40	2016-09-19	Normal_Vaginal_Delivery	Live_Birth	3700	Live_Birth		Live baby	Eligible	Ineligible for Follow-up	Female	2016-09-19		Kenya	No Indication	20	1	Kehancha_Sub-County_Hospital
Facility birth	40	2016-09-19	Normal_Vaginal_Delivery	Live_Birth	3700		Discharged_Alive	Live baby	Eligible	Ineligible for Follow-up	Male	2016-09-19		Uganda	No Indication	28	1	Iganga_Hospital
Facility birth	40	2016-09-19	Normal_Vaginal_Delivery	Live_Birth	3400	Live_Birth		Live baby	Eligible	Ineligible for Follow-up	Male	2016-09-19	2015-11-24	Kenya	No Indication	40	1	Awendo_Sub-County_Hospital
Facility birth	40	2016-09-19	Normal_Vaginal_Delivery	Live_Birth	3400	Live_Birth		Live baby	Eligible	Ineligible for Follow-up	Female	2016-09-19		Kenya	No Indication	27	1	Tisinye_Health_Center
Facility birth	40	2016-09-19	Normal_Vaginal_Delivery	Live_Birth	3400		Discharged_Alive	Live baby	Eligible	Ineligible for Follow-up	Male	2016-09-19		Uganda	No Indication	30	1	Iganga_Hospital
Facility birth	40	2016-09-19	Normal_Vaginal_Delivery	Live_Birth	3000	Live_Birth		Live baby	Eligible	Unknown	Male	2016-09-19		Kenya	No Indication	26	1	Karungu_Sub-County_Hospital
Facility birth	40	2016-09-19	Normal_Vaginal_Delivery	Live_Birth	2900		Discharged_Alive	Live baby	Eligible	Ineligible for Follow-up	Male	2016-09-19		Uganda	No Indication	17	1	Iganga_Hospital
Facility birth	40	2016-09-19	Normal_Vaginal_Delivery	Live_Birth	2800	Live_Birth		Live baby	Eligible	Ineligible for Follow-up	Male	2016-09-19	2015-12-16	Kenya	No Indication	21	1	Bugumbe_Health_Center
Facility birth	40	2016-09-19	Caesarean_Section	Live_Birth	2800			Live baby	Eligible	Ineligible for Follow-up	Female	2016-09-19		Uganda	No Indication	25	1	Bugiri_Hospital
Facility birth	40	2016-09-19	Caesarean_Section	Fresh_Still_Birth	2200		Discharged_Alive	Stillbirth	Eligible	Ineligible for Follow-up	Female	2016-09-19		Uganda	No Indication	29	1	Kamuli_Hospital
Facility birth	39	2016-09-19	Normal_Vaginal_Delivery	Live_Birth	4100		Discharged_Alive	Live baby	Eligible	Ineligible for Follow-up	Female	2016-09-19		Uganda	No Indication	24	1	Iganga_Hospital
Facility birth	39	2016-09-19	Normal_Vaginal_Delivery	Live_Birth	4000	Live_Birth		Live baby	Eligible	Ineligible for Follow-up	Male	2016-09-19	2015-12-03	Kenya	No Indication	30	1	Awendo_Sub-County_Hospital
Facility birth	39	2016-09-19	Normal_Vaginal_Delivery	Live_Birth	3800		Discharged_Alive	Live baby	Eligible	Ineligible for Follow-up	Female	2016-09-19		Uganda	No Indication	22	1	Jinja_Regional_Ref_Hospital
Facility birth	39	2016-09-19	Normal_Vaginal_Delivery	Live_Birth	3600	Live_Birth		Live baby	Eligible	Ineligible for Follow-up	Female	2016-09-19	2015-12-17	Kenya	No Indication	24	1	Awendo_Sub-County_Hospital
Facility birth	39	2016-09-19	Normal_Vaginal_Delivery	Live_Birth	3500			Live baby	Eligible	Ineligible for Follow-up	Male	2016-09-19		Uganda	No Indication	30	1	Kamuli_Hospital
Facility birth	39	2016-09-19	Normal_Vaginal_Delivery	Live_Birth	3000		Discharged_Alive	Live baby	Eligible	Ineligible for Follow-up	Male	2016-09-19		Uganda	No Indication	22	1	Kamuli_Mission_Hospital
Facility birth	39	2016-09-19	Normal_Vaginal_Delivery	Live_Birth	3000			Live baby	Eligible	Ineligible for Follow-up	Male	2016-09-19		Uganda	No Indication	32	1	Kamuli_Hospital
Facility birth	39	2016-09-19	Normal_Vaginal_Delivery	Live_Birth	2900		Discharged_Alive	Live baby	Eligible	Ineligible for Follow-up	Female	2016-09-19		Uganda	No Indication	23	1	Kamuli_Hospital
Facility birth	39	2016-09-19	Normal_Vaginal_Delivery	Live_Birth	2900		Discharged_Alive	Live baby	Eligible	Ineligible for Follow-up	Male	2016-09-19		Uganda	No Indication	22	1	Jinja_Regional_Ref_Hospital
Facility birth	38	2016-09-19	Normal_Vaginal_Delivery	Live_Birth	4000		Discharged_Alive	Live baby	Eligible	Ineligible for Follow-up	Female	2016-09-19		Uganda	No Indication	18	1	Bugiri_Hospital
Facility birth	38	2016-09-19	Normal_Vaginal_Delivery	Live_Birth	3800	Live_Birth		Live baby	Eligible	Ineligible for Follow-up	Female	2016-09-19	2016-01-28	Kenya	No Indication	30	1	Tisinye_Health_Center
Facility birth	38	2016-09-19	Normal_Vaginal_Delivery	Live_Birth	3700		Discharged_Alive	Live baby	Eligible	Ineligible for Follow-up	Male	2016-09-19		Uganda	No Indication	27	1	Iganga_Hospital
Facility birth	38	2016-09-19	Normal_Vaginal_Delivery	Live_Birth	3600			Live baby	Eligible	Ineligible for Follow-up	Male	2016-09-19		Uganda	No Indication	40	1	Bugiri_Hospital
Facility birth	38	2016-09-19	Normal_Vaginal_Delivery	Live_Birth	3580	Live_Birth		Live baby	Eligible	Ineligible for Follow-up	Male	2016-09-19	2016-01-30	Kenya	No Indication	20	1	Ntimaru_Sub-County_Hospital
Facility birth	38	2016-09-19	Normal_Vaginal_Delivery	Live_Birth	3400	Live_Birth		Live baby	Eligible	Ineligible for Follow-up	Female	2016-09-19	2015-12-18	Kenya	No Indication	20	1	Karungu_Sub-County_Hospital
Facility birth	38	2016-09-19	Normal_Vaginal_Delivery	Live_Birth	3400	Live_Birth		Live baby	Eligible	Ineligible for Follow-up	Male	2016-09-19	2015-12-21	Kenya	No Indication	29	1	Kehancha_Sub-County_Hospital
Facility birth	38	2016-09-19	Normal_Vaginal_Delivery	Live_Birth	3400		Discharged_Alive	Live baby	Eligible	Ineligible for Follow-up	Female	2016-09-19		Uganda	No Indication	22	1	Jinja_Regional_Ref_Hospital
Facility birth	38	2016-09-19	Normal_Vaginal_Delivery	Live_Birth	3350	Live_Birth		Live baby	Eligible	Ineligible for Follow-up	Male	2016-09-19	2015-12-24	Kenya	No Indication	26	1	Rongo_Sub-County_Hospital
Facility birth	38	2016-09-19	Normal_Vaginal_Delivery	Live_Birth	3300		Discharged_Alive	Live baby	Eligible	Ineligible for Follow-up	Male	2016-09-19		Uganda	No Indication	18	1	Jinja_Regional_Ref_Hospital
Facility birth	38	2016-09-19	Normal_Vaginal_Delivery	Live_Birth	3200	Live_Birth		Live baby	Eligible	Ineligible for Follow-up	Female	2016-09-19	2015-12-21	Kenya	No Indication	21	1	Migori_County_Referral_Hospital
Facility birth	38	2016-09-19	Normal_Vaginal_Delivery	Live_Birth	3200			Unknown	Eligible	Ineligible for Follow-up	Female	2016-09-19	2015-12-29	Kenya	No Indication	18	1	Macalder_Sub-County_Hospital
Facility birth	38	2016-09-19	Normal_Vaginal_Delivery	Live_Birth	3200	Live_Birth		Live baby	Eligible	Ineligible for Follow-up	Female	2016-09-19		Kenya	No Indication	27	1	Migori_County_Referral_Hospital
Facility birth	38	2016-09-19	Normal_Vaginal_Delivery	Live_Birth	3200	Live_Birth		Live baby	Eligible	Ineligible for Follow-up	Female	2016-09-19		Kenya	No Indication	20	1	Ntimaru_Sub-County_Hospital
Facility birth	38	2016-09-19	Normal_Vaginal_Delivery	Live_Birth	3200		Discharged_Alive	Live baby	Eligible	Ineligible for Follow-up	Female	2016-09-19		Uganda	No Indication	38	1	Iganga_Hospital
Facility birth	38	2016-09-19	Normal_Vaginal_Delivery	Live_Birth	3200		Discharged_Alive	Live baby	Eligible	Ineligible for Follow-up	Female	2016-09-19		Uganda	No Indication	34	1	Iganga_Hospital
Facility birth	38	2016-09-19	Normal_Vaginal_Delivery	Live_Birth	3200		Discharged_Alive	Live baby	Eligible	Ineligible for Follow-up	Female	2016-09-19		Uganda	No Indication	29	1	Iganga_Hospital
Facility birth	38	2016-09-19	Normal_Vaginal_Delivery	Live_Birth	3100	Live_Birth		Live baby	Eligible	Ineligible for Follow-up	Male	2016-09-19	2015-12-22	Kenya	No Indication	22	1	Migori_County_Referral_Hospital
Facility birth	38	2016-09-19	Normal_Vaginal_Delivery	Live_Birth	3000	Live_Birth		Live baby	Eligible	Unknown	Female	2016-09-19	2015-12-28	Kenya	No Indication	18	1	Migori_County_Referral_Hospital
Facility birth	38	2016-09-19	Normal_Vaginal_Delivery	Live_Birth	3000	Live_Birth		Live baby	Eligible	Unknown	Male	2016-09-19		Kenya	No Indication	18	1	Migori_County_Referral_Hospital
Facility birth	38	2016-09-19	Normal_Vaginal_Delivery	Live_Birth	2800		Discharged_Alive	Live baby	Eligible	Ineligible for Follow-up	Female	2016-09-19		Uganda	No Indication	19	2	Iganga_Hospital
Facility birth	38	2016-09-19	Normal_Vaginal_Delivery	Live_Birth	2500		Discharged_Alive	Live baby	Eligible	Ineligible for Follow-up	Male	2016-09-19		Uganda	No Indication	32	2	Iganga_Hospital
Facility birth	38	2016-09-19	Normal_Vaginal_Delivery	Live_Birth	2400		Discharged_Alive	Live baby	Eligible	Ineligible for Follow-up	Female	2016-09-19		Uganda	No Indication	19	2	Iganga_Hospital
Facility birth	38	2016-09-19	Normal_Vaginal_Delivery	Live_Birth	2300		Discharged_Alive	Live baby	Eligible	Ineligible for Follow-up	Female	2016-09-19		Uganda	No Indication	20	1	Kamuli_Hospital
Facility birth	38	2016-09-19	Normal_Vaginal_Delivery	Live_Birth	2200		Discharged_Alive	Live baby	Eligible	Ineligible for Follow-up	Male	2016-09-19		Uganda	No Indication	32	2	Iganga_Hospital
Facility birth	37	2016-09-19	Caesarean_Section	Live_Birth	3500		Discharged_Alive	Live baby	Eligible	Ineligible for Follow-up	Female	2016-09-19		Uganda	No Indication	18	1	Iganga_Hospital
Facility birth	37	2016-09-19	Normal_Vaginal_Delivery	Live_Birth	3300		Discharged_Alive	Live baby	Eligible	Ineligible for Follow-up	Male	2016-09-19		Uganda	No Indication	21	1	Kamuli_Mission_Hospital
Facility birth	37	2016-09-19	Normal_Vaginal_Delivery	Live_Birth	3200	Live_Birth		Live baby	Eligible	Ineligible for Follow-up	Male	2016-09-19	2015-12-06	Kenya	No Indication	24	1	Migori_County_Referral_Hospital
Facility birth	37	2016-09-19	Normal_Vaginal_Delivery	Live_Birth	2700		Discharged_Alive	Live baby	Eligible	Ineligible for Follow-up	Female	2016-09-19		Uganda	No Indication	15	1	Iganga_Hospital
Facility birth	36	2016-09-19	Normal_Vaginal_Delivery	Live_Birth	3800		Discharged_Alive	Live baby	Eligible	Ineligible for Follow-up	Female	2016-09-19		Uganda	No Indication	30	1	Jinja_Regional_Ref_Hospital
Facility birth	36	2016-09-19	Normal_Vaginal_Delivery	Live_Birth	3200	Live_Birth		Live baby	Eligible	Ineligible for Follow-up	Male	2016-09-19	2015-12-05	Kenya	No Indication	20	1	Migori_County_Referral_Hospital
Facility birth	36	2016-09-19	Normal_Vaginal_Delivery	Live_Birth	3200	Live_Birth		Live baby	Eligible	Ineligible for Follow-up	Male	2016-09-19	2016-01-15	Kenya	No Indication	29	1	Isebania_Sub-County_Hospital
Facility birth	36	2016-09-19	Normal_Vaginal_Delivery	Live_Birth	3200	Live_Birth		Live baby	Eligible	Ineligible for Follow-up	Male	2016-09-19	2016-01-15	Kenya	No Indication	29	1	Isebania_Sub-County_Hospital
Facility birth	36	2016-09-19	Normal_Vaginal_Delivery	Live_Birth	3000		Discharged_Alive	Live baby	Eligible	Ineligible for Follow-up	Female	2016-09-19		Uganda	No Indication	25	1	Jinja_Regional_Ref_Hospital
Facility birth	38	2016-09-14	Caesarean_Section	Live_Birth	4200		Discharged_Alive	Live baby	Eligible	Ineligible for Follow-up	Female	2016-09-14		Uganda	No Indication	29	1	Kamuli_Hospital
Facility birth	40	2016-09-15	Normal_Vaginal_Delivery	Live_Birth	3400	Live_Birth		Live baby	Eligible	Ineligible for Follow-up	Female	2016-09-15	2015-12-05	Kenya	No Indication	23	1	Karungu_Sub-County_Hospital
Facility birth	37	2016-09-16	Normal_Vaginal_Delivery	Live_Birth	3600		Discharged_Alive	Live baby	Eligible	Ineligible for Follow-up	Male	2016-09-16		Uganda	No Indication	21	1	Iganga_Hospital
Facility birth	36	2016-09-16	Normal_Vaginal_Delivery	Live_Birth	2600	Live_Birth		Live baby	Eligible	Eligible for Follow-up	Male	2016-09-16		Kenya	No Indication	35	1	Rongo_Sub-County_Hospital
Facility birth	39	2016-09-17	Normal_Vaginal_Delivery	Live_Birth	3000	Live_Birth		Live baby	Eligible	Unknown	Male	2016-09-17		Kenya	No Indication	17	1	Nyamaraga_Sub-County_Hospital
Facility birth	38	2016-09-17	Caesarean_Section	Live_Birth	3300		Discharged_Alive	Live baby	Eligible	Ineligible for Follow-up	Male	2016-09-17		Uganda	No Indication	17	1	Iganga_Hospital
Facility birth	38	2016-09-17	Normal_Vaginal_Delivery	Live_Birth	3200		Discharged_Alive	Live baby	Eligible	Ineligible for Follow-up	Female	2016-09-17		Uganda	No Indication	19	1	Jinja_Regional_Ref_Hospital
Facility birth	38	2016-09-17	Caesarean_Section	Live_Birth	3200		Discharged_Alive	Died_Before_Discharge	Eligible	Ineligible for Follow-up	Female	2016-09-17		Uganda	No Indication	35	1	Iganga_Hospital
Facility birth	38	2016-09-17	Normal_Vaginal_Delivery	Live_Birth	3100	Live_Birth		Live baby	Eligible	Ineligible for Follow-up	Female	2016-09-17	2015-12-20	Kenya	No Indication	18	1	Migori_County_Referral_Hospital
Facility birth	38	2016-09-17	Normal_Vaginal_Delivery	Live_Birth	3100		Discharged_Alive	Live baby	Eligible	Ineligible for Follow-up	Female	2016-09-17		Uganda	No Indication	26	1	Iganga_Hospital
Facility birth	38	2016-09-17	Caesarean_Section	Live_Birth	2900	Live_Birth		Live baby	Eligible	Ineligible for Follow-up	Male	2016-09-17	2015-12-23	Kenya	No Indication	18	1	St_Camillus_Mission_Hospital
Facility birth	37	2016-09-17	Normal_Vaginal_Delivery	Live_Birth	3800		Discharged_Alive	Live baby	Eligible	Ineligible for Follow-up	Female	2016-09-17		Uganda	No Indication	28	1	Kamuli_Hospital
Facility birth	32	2016-09-17	Caesarean_Section	Live_Birth	2200		Discharged_Alive	Live baby	Eligible	Ineligible for Follow-up	Male	2016-09-17		Uganda	No Indication	18	1	Buluba_Hospital
Facility birth	42	2016-09-18	Normal_Vaginal_Delivery	Live_Birth	3200	Live_Birth		Live baby	Eligible	Ineligible for Follow-up	Male	2016-09-18		Kenya	No Indication	27	1	Rongo_Sub-County_Hospital
Facility birth	41	2016-09-18	Caesarean_Section	Live_Birth	3400		Discharged_Alive	Live baby	Eligible	Ineligible for Follow-up	Female	2016-09-18		Uganda	No Indication	25	1	Jinja_Regional_Ref_Hospital
Facility birth	40	2016-09-18	Normal_Vaginal_Delivery	Live_Birth	4200	Live_Birth		Live baby	Eligible	Ineligible for Follow-up	Male	2016-09-18		Kenya	No Indication	21	1	Migori_County_Referral_Hospital
Facility birth	40	2016-09-18	Caesarean_Section	Live_Birth	4000			Live baby	Eligible	Ineligible for Follow-up	Male	2016-09-18		Uganda	No Indication		1	Jinja_Regional_Ref_Hospital
Facility birth	40	2016-09-18	Normal_Vaginal_Delivery	Live_Birth	3600		Discharged_Alive	Live baby	Eligible	Ineligible for Follow-up	Male	2016-09-18		Uganda	No Indication	29	1	Iganga_Hospital
Facility birth	40	2016-09-18	Normal_Vaginal_Delivery	Live_Birth	3400	Live_Birth		Live baby	Eligible	Ineligible for Follow-up	Male	2016-09-18	2015-12-16	Kenya	No Indication	28	1	Karungu_Sub-County_Hospital
Facility birth	40	2016-09-18	Caesarean_Section	Live_Birth	3300		Discharged_Alive	Live baby	Eligible	Ineligible for Follow-up	Male	2016-09-18		Uganda	No Indication	21	1	Iganga_Hospital
Facility birth	40	2016-09-18	Normal_Vaginal_Delivery	Live_Birth	3000	Live_Birth		Live baby	Eligible	Unknown	Male	2016-09-18	2015-12-17	Kenya	No Indication	20	1	Othoro_Sub-County_Hospital
Facility birth	39	2016-09-18	Normal_Vaginal_Delivery	Live_Birth	4000	Live_Birth		Live baby	Eligible	Ineligible for Follow-up	Male	2016-09-18	2015-12-15	Kenya	No Indication	19	1	Kehancha_Sub-County_Hospital
Facility birth	39	2016-09-18	Normal_Vaginal_Delivery	Live_Birth	3600		Discharged_Alive	Live baby	Eligible	Ineligible for Follow-up	Male	2016-09-18		Uganda	No Indication	21	1	Jinja_Regional_Ref_Hospital
Facility birth	39	2016-09-18	Normal_Vaginal_Delivery	Live_Birth	3500		Discharged_Alive	Live baby	Eligible	Ineligible for Follow-up	Male	2016-09-18		Uganda	No Indication	26	1	Bugiri_Hospital
Facility birth	39	2016-09-18	Normal_Vaginal_Delivery	Live_Birth	3500		Discharged_Alive	Live baby	Eligible	Ineligible for Follow-up	Male	2016-09-18		Uganda	No Indication	21	1	Kamuli_Hospital
Facility birth	39	2016-09-18	Normal_Vaginal_Delivery	Live_Birth	3300		Discharged_Alive	Live baby	Eligible	Ineligible for Follow-up	Male	2016-09-18		Uganda	No Indication	21	1	Iganga_Hospital
Facility birth	39	2016-09-18	Normal_Vaginal_Delivery	Live_Birth	3000		Discharged_Alive	Live baby	Eligible	Ineligible for Follow-up	Male	2016-09-18		Uganda	No Indication	24	1	Kamuli_Mission_Hospital
Facility birth	39	2016-09-18	Caesarean_Section	Live_Birth	2900		Discharged_Alive	Live baby	Eligible	Ineligible for Follow-up	Female	2016-09-18		Uganda	No Indication	28	1	Jinja_Regional_Ref_Hospital
Facility birth	39	2016-09-18	Caesarean_Section	Live_Birth	2800		Discharged_Alive	Live baby	Eligible	Ineligible for Follow-up	Male	2016-09-18		Uganda	No Indication	30	1	Jinja_Regional_Ref_Hospital
Facility birth	38	2016-09-18	Normal_Vaginal_Delivery	Live_Birth	4000	Live_Birth		Live baby	Eligible	Ineligible for Follow-up	Female	2016-09-18		Kenya	No Indication	15	1	Migori_County_Referral_Hospital
Facility birth	38	2016-09-18	Caesarean_Section	Live_Birth	4000		Discharged_Alive	Live baby	Eligible	Ineligible for Follow-up	Male	2016-09-18		Uganda	No Indication	29	1	Iganga_Hospital
Facility birth	38	2016-09-18	Normal_Vaginal_Delivery	Live_Birth	3800		Discharged_Alive	Live baby	Eligible	Ineligible for Follow-up	Female	2016-09-18		Uganda	No Indication	26	1	Kamuli_Hospital
Facility birth	38	2016-09-18	Normal_Vaginal_Delivery	Live_Birth	3800		Discharged_Alive	Live baby	Eligible	Ineligible for Follow-up	Female	2016-09-18		Uganda	No Indication	30	1	Kamuli_Mission_Hospital
Facility birth	38	2016-09-18	Caesarean_Section	Live_Birth	3700			Live baby	Eligible	Ineligible for Follow-up	Male	2016-09-18		Uganda	No Indication	23	1	Bugiri_Hospital
Facility birth	38	2016-09-18	Normal_Vaginal_Delivery	Live_Birth	3600	Live_Birth		Live baby	Eligible	Ineligible for Follow-up	Female	2016-09-18	2015-12-18	Kenya	No Indication	24	1	Migori_County_Referral_Hospital
Facility birth	38	2016-09-18	Normal_Vaginal_Delivery	Live_Birth	3550	Live_Birth		Live baby	Eligible	Ineligible for Follow-up	Male	2016-09-18	2016-02-20	Kenya	No Indication	37	1	St_Camillus_Mission_Hospital
Facility birth	38	2016-09-18	Normal_Vaginal_Delivery	Live_Birth	3500		Discharged_Alive	Live baby	Eligible	Ineligible for Follow-up	Female	2016-09-18		Uganda	No Indication	31	1	Buluba_Hospital
Facility birth	38	2016-09-18	Normal_Vaginal_Delivery	Live_Birth	3400		Discharged_Alive	Live baby	Eligible	Ineligible for Follow-up	Male	2016-09-18		Uganda	No Indication	17	1	Iganga_Hospital
Facility birth	38	2016-09-18	Normal_Vaginal_Delivery	Live_Birth	3300	Live_Birth		Live baby	Eligible	Ineligible for Follow-up	Female	2016-09-18	2015-12-11	Kenya	No Indication	15	1	Migori_County_Referral_Hospital
Facility birth	38	2016-09-18	Normal_Vaginal_Delivery	Live_Birth	3300	Live_Birth		Live baby	Eligible	Ineligible for Follow-up	Male	2016-09-18	2015-12-23	Kenya	No Indication	27	2	Migori_County_Referral_Hospital
Facility birth	38	2016-09-18	Normal_Vaginal_Delivery	Live_Birth	3200		Discharged_Alive	Live baby	Eligible	Ineligible for Follow-up	Male	2016-09-18		Uganda	No Indication	24	1	Iganga_Hospital
Facility birth	38	2016-09-18	Normal_Vaginal_Delivery	Live_Birth	3200		Discharged_Alive	Live baby	Eligible	Ineligible for Follow-up	Female	2016-09-18		Uganda	No Indication	19	1	Iganga_Hospital
Facility birth	38	2016-09-18	Normal_Vaginal_Delivery	Live_Birth	3200		Discharged_Alive	Live baby	Eligible	Ineligible for Follow-up	Female	2016-09-18		Uganda	No Indication	24	1	Iganga_Hospital
Facility birth	38	2016-09-18	Normal_Vaginal_Delivery	Live_Birth	3100	Live_Birth		Live baby	Eligible	Ineligible for Follow-up	Male	2016-09-18	2015-12-23	Kenya	No Indication	27	2	Migori_County_Referral_Hospital
Facility birth	38	2016-09-18	Normal_Vaginal_Delivery	Live_Birth	3100	Live_Birth		Live baby	Eligible	Ineligible for Follow-up	Female	2016-09-18	2015-12-27	Kenya	No Indication	30	1	Uriri_Health_Center
Facility birth	38	2016-09-18	Caesarean_Section	Live_Birth	3000		Discharged_Alive	Live baby	Eligible	Ineligible for Follow-up	Male	2016-09-18		Uganda	No Indication	16	1	Buluba_Hospital
Facility birth	38	2016-09-18	Caesarean_Section	Live_Birth	2900		Discharged_Alive	Live baby	Eligible	Ineligible for Follow-up	Female	2016-09-18		Uganda	No Indication		1	Buluba_Hospital
Facility birth	38	2016-09-18	Caesarean_Section	Live_Birth	2900		Discharged_Alive	Live baby	Eligible	Ineligible for Follow-up	Male	2016-09-18		Uganda	No Indication	27	1	Iganga_Hospital
Facility birth	38	2016-09-18	Normal_Vaginal_Delivery	Live_Birth	2800		Discharged_Alive	Live baby	Eligible	Ineligible for Follow-up	Female	2016-09-18		Uganda	No Indication	25	1	Iganga_Hospital
Facility birth	38	2016-09-18	Normal_Vaginal_Delivery	Live_Birth	2800			Live baby	Eligible	Ineligible for Follow-up	Male	2016-09-18		Uganda	No Indication	24	1	Iganga_Hospital
Facility birth	38	2016-09-18	Normal_Vaginal_Delivery	Live_Birth	2700		Discharged_Alive	Live baby	Eligible	Ineligible for Follow-up	Male	2016-09-18		Uganda	No Indication	18	1	Iganga_Hospital
Facility birth	38	2016-09-18	Normal_Vaginal_Delivery	Live_Birth	2600		Discharged_Alive	Live baby	Eligible	Ineligible for Follow-up	Male	2016-09-18		Uganda	No Indication	24	1	Iganga_Hospital
Facility birth	38	2016-09-18	Normal_Vaginal_Delivery	Live_Birth	2500		Discharged_Alive	Live baby	Eligible	Ineligible for Follow-up	Female	2016-09-18		Uganda	No Indication	18	1	Kamuli_Hospital
Facility birth	38	2016-09-18	Normal_Vaginal_Delivery	Live_Birth	2040	Live_Birth		Live baby	Eligible	Eligible for Follow-up	Male	2016-09-18		Kenya	No Indication	24	1	Rongo_Sub-County_Hospital
Facility birth	37	2016-09-18	Normal_Vaginal_Delivery	Live_Birth	3800		Discharged_Alive	Live baby	Eligible	Ineligible for Follow-up	Male	2016-09-18		Uganda	No Indication	27	1	Kamuli_Hospital
Facility birth	37	2016-09-18	Normal_Vaginal_Delivery	Live_Birth	3700	Live_Birth		Live baby	Eligible	Ineligible for Follow-up	Female	2016-09-18	2016-03-28	Kenya	No Indication	22	1	Migori_County_Referral_Hospital
Facility birth	37	2016-09-18	Normal_Vaginal_Delivery	Live_Birth	3200	Live_Birth		Live baby	Eligible	Ineligible for Follow-up	Female	2016-09-18	2016-01-17	Kenya	No Indication	15	1	Kehancha_Sub-County_Hospital
Facility birth	37	2016-09-18	Normal_Vaginal_Delivery	Live_Birth	3000		Discharged_Alive	Live baby	Eligible	Ineligible for Follow-up	Male	2016-09-18		Uganda	No Indication	32	1	Kamuli_Mission_Hospital
Facility birth	37	2016-09-18	Normal_Vaginal_Delivery	Live_Birth	2200		Discharged_Alive	Live baby	Eligible	Ineligible for Follow-up	Female	2016-09-18		Uganda	No Indication	30	2	Jinja_Regional_Ref_Hospital
Facility birth	37	2016-09-18	Normal_Vaginal_Delivery	Live_Birth	2200		Discharged_Alive	Live baby	Eligible	Ineligible for Follow-up	Female	2016-09-18		Uganda	No Indication	30	2	Jinja_Regional_Ref_Hospital
Facility birth	36	2016-09-18	Normal_Vaginal_Delivery	Live_Birth	3200		Discharged_Alive	Live baby	Eligible	Ineligible for Follow-up	Female	2016-09-18		Uganda	No Indication	22	1	Jinja_Regional_Ref_Hospital
Facility birth	35	2016-09-18	Normal_Vaginal_Delivery	Live_Birth	2445	Live_Birth		Live baby	Eligible	Eligible for Follow-up	Female	2016-09-18		Kenya	No Indication	35	1	Rongo_Sub-County_Hospital
Facility birth	28	2016-09-18	Normal_Vaginal_Delivery	Live_Birth	1000		Discharged_Alive	Died_Before_Discharge	Eligible	Ineligible for Follow-up	Male	2016-09-18		Uganda	No Indication	19	1	Kamuli_Mission_Hospital
Facility birth	38	2016-09-19	Normal_Vaginal_Delivery	Live_Birth	3800		Discharged_Alive	Live baby	Eligible	Ineligible for Follow-up	Male	2016-09-19		Uganda	No Indication	24	1	Jinja_Regional_Ref_Hospital
Facility birth	38	2016-09-19	Normal_Vaginal_Delivery	Live_Birth	3500	Live_Birth		Live baby	Eligible	Ineligible for Follow-up	Female	2016-09-19		Kenya	No Indication	15	1	Uriri_Health_Center
Facility birth	36	2016-09-19	Normal_Vaginal_Delivery	Live_Birth	3400	Live_Birth		Live baby	Eligible	Ineligible for Follow-up	Male	2016-09-19	2016-01-27	Kenya	No Indication	22	1	Kehancha_Sub-County_Hospital
Facility birth	40	2016-09-11	Normal_Vaginal_Delivery	Live_Birth	3100	Live_Birth		Live baby	Eligible	Ineligible for Follow-up	Male	2016-09-11	2015-11-25	Kenya	No Indication	27	1	Othoro_Sub-County_Hospital
Facility birth	28	2016-09-11	Normal_Vaginal_Delivery	Live_Birth	2100		Discharged_Alive	Live baby	Eligible	Ineligible for Follow-up	Female	2016-09-11		Uganda	No Indication	26	1	Kamuli_Mission_Hospital
Facility birth	39	2016-09-14	Normal_Vaginal_Delivery	Live_Birth	3000		Discharged_Alive	Live baby	Eligible	Ineligible for Follow-up	Male	2016-09-14		Uganda	No Indication	22	1	Jinja_Regional_Ref_Hospital
Facility birth	38	2016-09-15	Normal_Vaginal_Delivery	Live_Birth	4000			Live baby	Eligible	Ineligible for Follow-up	Male	2016-09-15		Uganda	No Indication	37	1	Kamuli_Hospital
Facility birth	38	2016-09-15	Normal_Vaginal_Delivery	Live_Birth	3700	Live_Birth		Live baby	Eligible	Ineligible for Follow-up	Male	2016-09-15	2015-12-19	Kenya	No Indication	28	1	Migori_County_Referral_Hospital
Facility birth	38	2016-09-15	Caesarean_Section	Live_Birth	3500		Discharged_Alive	Live baby	Eligible	Ineligible for Follow-up	Female	2016-09-15		Uganda	No Indication	30	1	Jinja_Regional_Ref_Hospital
Facility birth	41	2016-09-16	Normal_Vaginal_Delivery	Live_Birth	3400	Live_Birth		Live baby	Eligible	Ineligible for Follow-up	Male	2016-09-16	2015-12-27	Kenya	No Indication	21	1	Isebania_Sub-County_Hospital
Facility birth	41	2016-09-16	Normal_Vaginal_Delivery	Live_Birth	3400	Live_Birth		Live baby	Eligible	Ineligible for Follow-up	Male	2016-09-16	2015-12-27	Kenya	No Indication	21	1	Isebania_Sub-County_Hospital
Facility birth	40	2016-09-16	Normal_Vaginal_Delivery	Live_Birth	3200	Live_Birth		Live baby	Eligible	Ineligible for Follow-up	Male	2016-09-16		Kenya	No Indication	23	1	Awendo_Sub-County_Hospital
Facility birth	40	2016-09-16	Normal_Vaginal_Delivery	Live_Birth	3000	Live_Birth		Live baby	Eligible	Unknown	Female	2016-09-16	2015-12-19	Kenya	No Indication	23	1	Awendo_Sub-County_Hospital
Facility birth	40	2016-09-16	Normal_Vaginal_Delivery	Live_Birth	2800	Live_Birth		Live baby	Eligible	Ineligible for Follow-up	Female	2016-09-16		Kenya	No Indication	19	1	Bugumbe_Health_Center
Facility birth	39	2016-09-16	Normal_Vaginal_Delivery	Live_Birth	3640	Live_Birth		Live baby	Eligible	Ineligible for Follow-up	Male	2016-09-16		Kenya	No Indication	21	1	Rongo_Sub-County_Hospital
Facility birth	38	2016-09-16	Normal_Vaginal_Delivery	Live_Birth	4000	Live_Birth		Live baby	Eligible	Ineligible for Follow-up	Male	2016-09-16	2016-01-25	Kenya	No Indication	32	1	Isebania_Sub-County_Hospital
Facility birth	38	2016-09-16	Normal_Vaginal_Delivery	Live_Birth	4000	Live_Birth		Live baby	Eligible	Ineligible for Follow-up	Male	2016-09-16	2016-01-25	Kenya	No Indication	32	1	Isebania_Sub-County_Hospital
Facility birth	38	2016-09-16	Normal_Vaginal_Delivery	Live_Birth	3700		Discharged_Alive	Live baby	Eligible	Ineligible for Follow-up	Female	2016-09-16		Uganda	No Indication	35	1	Jinja_Regional_Ref_Hospital
Facility birth	38	2016-09-16	Caesarean_Section	Live_Birth	3700		Discharged_Alive	Live baby	Eligible	Ineligible for Follow-up	Female	2016-09-16		Uganda	No Indication	20	1	Iganga_Hospital
Facility birth	38	2016-09-16	Caesarean_Section	Live_Birth	3700		Discharged_Alive	Live baby	Eligible	Ineligible for Follow-up	Male	2016-09-16		Uganda	No Indication	26	1	Iganga_Hospital
Facility birth	38	2016-09-16	Normal_Vaginal_Delivery	Live_Birth	3400		Discharged_Alive	Live baby	Eligible	Ineligible for Follow-up	Female	2016-09-16		Uganda	No Indication	18	1	Kamuli_Mission_Hospital
Facility birth	38	2016-09-16	Normal_Vaginal_Delivery	Live_Birth	3300		Discharged_Alive	Live baby	Eligible	Ineligible for Follow-up	Female	2016-09-16		Uganda	No Indication	30	1	Iganga_Hospital
Facility birth	38	2016-09-16	Normal_Vaginal_Delivery	Live_Birth	2800		Discharged_Alive	Live baby	Eligible	Ineligible for Follow-up	Male	2016-09-16		Uganda	No Indication	20	1	Iganga_Hospital
Facility birth	37	2016-09-16	Normal_Vaginal_Delivery	Live_Birth	3719		Discharged_Alive	Live baby	Eligible	Ineligible for Follow-up	Male	2016-09-16		Uganda	No Indication	23	1	Iganga_Hospital
Facility birth	36	2016-09-16	Normal_Vaginal_Delivery	Live_Birth	3700	Live_Birth		Live baby	Eligible	Ineligible for Follow-up	Female	2016-09-16	2015-10-12	Kenya	No Indication	20	1	Isebania_Sub-County_Hospital
Facility birth	36	2016-09-16	Normal_Vaginal_Delivery	Live_Birth	3700	Live_Birth		Live baby	Eligible	Ineligible for Follow-up	Female	2016-09-16	2015-10-12	Kenya	No Indication	20	1	Isebania_Sub-County_Hospital
Facility birth	34	2016-09-16	Normal_Vaginal_Delivery	Live_Birth	2800	Live_Birth		Live baby	Eligible	Eligible for Follow-up	Female	2016-09-16	2016-01-22	Kenya	No Indication	26	1	Isebania_Sub-County_Hospital
Facility birth	30	2016-09-16	Normal_Vaginal_Delivery	Live_Birth	3100	Live_Birth		Live baby	Eligible	Ineligible for Follow-up	Male	2016-09-16	2016-01-29	Kenya	No Indication	27	1	Rongo_Sub-County_Hospital
Facility birth	41	2016-09-17	Caesarean_Section	Live_Birth	2900		Discharged_Alive	Live baby	Eligible	Ineligible for Follow-up	Male	2016-09-17		Uganda	No Indication	18	1	Iganga_Hospital
Facility birth	41	2016-09-17	Normal_Vaginal_Delivery	Live_Birth	2840	Live_Birth		Live baby	Eligible	Ineligible for Follow-up	Male	2016-09-17	2015-12-08	Kenya	No Indication	24	1	Ntimaru_Sub-County_Hospital
Facility birth	40	2016-09-17	Normal_Vaginal_Delivery	Live_Birth	4000	Live_Birth		Live baby	Eligible	Ineligible for Follow-up	Male	2016-09-17	2015-12-09	Kenya	No Indication	25	1	Kehancha_Sub-County_Hospital
Facility birth	40	2016-09-17	Normal_Vaginal_Delivery	Live_Birth	4000	Live_Birth		Live baby	Eligible	Ineligible for Follow-up	Female	2016-09-17	2016-02-12	Kenya	No Indication	36	1	Kehancha_Sub-County_Hospital
Facility birth	40	2016-09-17	Normal_Vaginal_Delivery	Live_Birth	3680	Live_Birth		Live baby	Eligible	Ineligible for Follow-up	Female	2016-09-17	2015-12-22	Kenya	No Indication	25	1	Ntimaru_Sub-County_Hospital
Facility birth	40	2016-09-17	Normal_Vaginal_Delivery	Live_Birth	3200	Live_Birth		Live baby	Eligible	Ineligible for Follow-up	Female	2016-09-17	2015-12-12	Kenya	No Indication	18	1	Kegonga_Sub-County_Hospital
Facility birth	40	2016-09-17	Normal_Vaginal_Delivery	Live_Birth	3100	Live_Birth		Live baby	Eligible	Ineligible for Follow-up	Male	2016-09-17	2015-01-20	Kenya	No Indication	30	1	Othoro_Sub-County_Hospital
Facility birth	40	2016-09-17	Normal_Vaginal_Delivery	Live_Birth	3000	Live_Birth		Live baby	Eligible	Unknown	Male	2016-09-17	2015-12-10	Kenya	No Indication	22	1	Rongo_Sub-County_Hospital
Facility birth	40	2016-09-17	Normal_Vaginal_Delivery	Live_Birth	3000	Live_Birth		Live baby	Eligible	Unknown	Female	2016-09-17	2015-12-29	Kenya	No Indication	23	1	Muhuru_Health_Center
Facility birth	40	2016-09-17	Normal_Vaginal_Delivery	Live_Birth	3000		Discharged_Alive	Live baby	Eligible	Ineligible for Follow-up	Male	2016-09-17		Uganda	No Indication	30	2	Iganga_Hospital
Facility birth	40	2016-09-17	Normal_Vaginal_Delivery	Live_Birth	3000		Discharged_Alive	Live baby	Eligible	Ineligible for Follow-up	Male	2016-09-17		Uganda	No Indication	30	2	Iganga_Hospital
Facility birth	40	2016-09-17	Normal_Vaginal_Delivery	Live_Birth	2800	Live_Birth		Live baby	Eligible	Ineligible for Follow-up	Female	2016-09-17	2015-12-22	Kenya	No Indication	27	1	Othoro_Sub-County_Hospital
Facility birth	39	2016-09-17	Normal_Vaginal_Delivery	Live_Birth	3900	Live_Birth		Live baby	Eligible	Ineligible for Follow-up	Female	2016-09-17	2015-12-15	Kenya	No Indication	31	1	St_Camillus_Mission_Hospital
Facility birth	39	2016-09-17	Normal_Vaginal_Delivery	Live_Birth	3900		Discharged_Alive	Live baby	Eligible	Ineligible for Follow-up	Female	2016-09-17		Uganda	No Indication	30	1	Jinja_Regional_Ref_Hospital
Facility birth	39	2016-09-17	Normal_Vaginal_Delivery	Live_Birth	3900		Discharged_Alive	Live baby	Eligible	Ineligible for Follow-up	Male	2016-09-17		Uganda	No Indication	25	1	Jinja_Regional_Ref_Hospital
Facility birth	39	2016-09-17	Caesarean_Section	Live_Birth	3800		Discharged_Alive	Live baby	Eligible	Ineligible for Follow-up	Female	2016-09-17		Uganda	No Indication	39	1	Iganga_Hospital
Facility birth	39	2016-09-17	Normal_Vaginal_Delivery	Live_Birth	3700		Discharged_Alive	Live baby	Eligible	Ineligible for Follow-up	Male	2016-09-17		Uganda	No Indication	34	1	Kamuli_Mission_Hospital
Facility birth	39	2016-09-17	Normal_Vaginal_Delivery	Live_Birth	3500	Live_Birth		Live baby	Eligible	Ineligible for Follow-up	Female	2016-09-17	2015-12-07	Kenya	No Indication	21	1	Awendo_Sub-County_Hospital
Facility birth	39	2016-09-17	Normal_Vaginal_Delivery	Live_Birth	3400		Discharged_Alive	Live baby	Eligible	Ineligible for Follow-up	Male	2016-09-17		Uganda	No Indication	23	1	Bugiri_Hospital
Facility birth	39	2016-09-17	Normal_Vaginal_Delivery	Live_Birth	3100	Live_Birth		Live baby	Eligible	Ineligible for Follow-up	Male	2016-09-17	2016-02-15	Kenya	No Indication	22	1	Muhuru_Health_Center
Facility birth	39	2016-09-17	Normal_Vaginal_Delivery	Live_Birth	3000		Discharged_Alive	Live baby	Eligible	Ineligible for Follow-up	Male	2016-09-17		Uganda	No Indication	19	1	Iganga_Hospital
Facility birth	39	2016-09-17	Normal_Vaginal_Delivery	Live_Birth	3000		Discharged_Alive	Live baby	Eligible	Ineligible for Follow-up	Male	2016-09-17		Uganda	No Indication	29	1	Kamuli_Mission_Hospital
Facility birth	39	2016-09-17	Normal_Vaginal_Delivery	Live_Birth	2950	Live_Birth		Live baby	Eligible	Ineligible for Follow-up	Female	2016-09-17		Kenya	No Indication	36	1	St_Camillus_Mission_Hospital
Facility birth	39	2016-09-17	Normal_Vaginal_Delivery	Live_Birth	2800	Live_Birth		Live baby	Eligible	Ineligible for Follow-up	Male	2016-09-17	2016-04-25	Kenya	No Indication	30	1	Nyamaraga_Sub-County_Hospital
Facility birth	39	2016-09-17	Caesarean_Section	Live_Birth	2700		Discharged_Alive	Live baby	Eligible	Ineligible for Follow-up	Female	2016-09-17		Uganda	No Indication	19	1	Iganga_Hospital
Facility birth	39	2016-09-17	Caesarean_Section	Live_Birth	2700		Discharged_Alive	Live baby	Eligible	Ineligible for Follow-up	Male	2016-09-17		Uganda	No Indication	25	2	Iganga_Hospital
Facility birth	39	2016-09-17	Normal_Vaginal_Delivery	Live_Birth	2500		Discharged_Alive	Live baby	Eligible	Ineligible for Follow-up	Male	2016-09-17		Uganda	No Indication	24	1	Kamuli_Hospital
Facility birth	39	2016-09-17	Caesarean_Section	Live_Birth	2500		Discharged_Alive	Live baby	Eligible	Ineligible for Follow-up	Male	2016-09-17		Uganda	No Indication	25	2	Iganga_Hospital
Facility birth	38	2016-09-17	Normal_Vaginal_Delivery	Live_Birth	4100	Live_Birth		Live baby	Eligible	Ineligible for Follow-up	Male	2016-09-17	2015-12-18	Kenya	No Indication	30	1	Kehancha_Sub-County_Hospital
Facility birth	38	2016-09-17	Normal_Vaginal_Delivery	Live_Birth	4000	Live_Birth		Live baby	Eligible	Ineligible for Follow-up	Female	2016-09-17	2015-12-05	Kenya	No Indication	32	1	Migori_County_Referral_Hospital
Facility birth	38	2016-09-17	Normal_Vaginal_Delivery	Live_Birth	3900		Discharged_Alive	Live baby	Eligible	Ineligible for Follow-up	Male	2016-09-17		Uganda	No Indication	27	1	Jinja_Regional_Ref_Hospital
Facility birth	38	2016-09-17	Normal_Vaginal_Delivery	Live_Birth	3850	Live_Birth		Live baby	Eligible	Ineligible for Follow-up	Male	2016-09-17	2015-12-05	Kenya	No Indication	40	1	St_Camillus_Mission_Hospital
Facility birth	38	2016-09-17	Normal_Vaginal_Delivery	Live_Birth	3800		Discharged_Alive	Live baby	Eligible	Ineligible for Follow-up	Female	2016-09-17		Uganda	No Indication	35	1	Kamuli_Mission_Hospital
Facility birth	38	2016-09-17	Normal_Vaginal_Delivery	Live_Birth	3700		Discharged_Alive	Live baby	Eligible	Ineligible for Follow-up	Male	2016-09-17		Uganda	No Indication	29	1	Iganga_Hospital
Facility birth	38	2016-09-17	Normal_Vaginal_Delivery	Live_Birth	3600	Live_Birth		Live baby	Eligible	Ineligible for Follow-up	Female	2016-09-17	2015-09-25	Kenya	No Indication	30	1	Migori_County_Referral_Hospital
Facility birth	38	2016-09-17	Normal_Vaginal_Delivery	Live_Birth	3600	Live_Birth		Live baby	Eligible	Ineligible for Follow-up	Male	2016-09-17	2016-01-10	Kenya	No Indication	32	1	Isebania_Sub-County_Hospital
Facility birth	38	2016-09-17	Normal_Vaginal_Delivery	Live_Birth	3600	Live_Birth		Live baby	Eligible	Ineligible for Follow-up	Male	2016-09-17	2016-01-10	Kenya	No Indication	32	1	Isebania_Sub-County_Hospital
Facility birth	38	2016-09-17	Normal_Vaginal_Delivery	Live_Birth	3500	Live_Birth		Live baby	Eligible	Ineligible for Follow-up	Female	2016-09-17	2015-11-23	Kenya	No Indication	32	1	Migori_County_Referral_Hospital
Facility birth	38	2016-09-17	Normal_Vaginal_Delivery	Live_Birth	3500	Live_Birth		Live baby	Eligible	Ineligible for Follow-up	Female	2016-09-17	2015-12-20	Kenya	No Indication	15	1	Migori_County_Referral_Hospital
Facility birth	38	2016-09-17	Normal_Vaginal_Delivery	Live_Birth	3500	Live_Birth		Live baby	Eligible	Ineligible for Follow-up	Female	2016-09-17	2016-01-06	Kenya	No Indication	16	1	Migori_County_Referral_Hospital
Facility birth	38	2016-09-17	Normal_Vaginal_Delivery	Live_Birth	3500	Live_Birth		Live baby	Eligible	Ineligible for Follow-up	Male	2016-09-17		Kenya	No Indication	22	1	Migori_County_Referral_Hospital
Facility birth	38	2016-09-17	Normal_Vaginal_Delivery	Live_Birth	3500		Discharged_Alive	Live baby	Eligible	Ineligible for Follow-up	Male	2016-09-17		Uganda	No Indication	22	1	Buluba_Hospital
Facility birth	38	2016-09-17	Normal_Vaginal_Delivery	Live_Birth	3500		Discharged_Alive	Live baby	Eligible	Ineligible for Follow-up	Male	2016-09-17		Uganda	No Indication	32	1	Iganga_Hospital
Facility birth	38	2016-09-17	Normal_Vaginal_Delivery	Live_Birth	3500			Live baby	Eligible	Ineligible for Follow-up	Female	2016-09-17		Uganda	No Indication	19	1	Bugiri_Hospital
Facility birth	38	2016-09-17	Caesarean_Section	Live_Birth	3500		Discharged_Alive	Live baby	Eligible	Ineligible for Follow-up	Male	2016-09-17		Uganda	No Indication	24	1	Jinja_Regional_Ref_Hospital
Facility birth	38	2016-09-17	Normal_Vaginal_Delivery	Live_Birth	3400	Live_Birth		Live baby	Eligible	Ineligible for Follow-up	Male	2016-09-17	2015-12-12	Kenya	No Indication	27	1	Migori_County_Referral_Hospital
Facility birth	38	2016-09-17	Normal_Vaginal_Delivery	Live_Birth	3400	Live_Birth		Live baby	Eligible	Ineligible for Follow-up	Male	2016-09-17	2015-12-23	Kenya	No Indication	17	1	Uriri_Health_Center
Facility birth	38	2016-09-17	Normal_Vaginal_Delivery	Live_Birth	3400		Discharged_Alive	Live baby	Eligible	Ineligible for Follow-up	Male	2016-09-17		Uganda	No Indication	24	1	Iganga_Hospital
Facility birth	38	2016-09-17	Normal_Vaginal_Delivery	Live_Birth	3300	Live_Birth		Live baby	Eligible	Ineligible for Follow-up	Female	2016-09-17	2015-12-27	Kenya	No Indication	21	1	Migori_County_Referral_Hospital
Facility birth	38	2016-09-17	Normal_Vaginal_Delivery	Live_Birth	3200	Live_Birth		Live baby	Eligible	Ineligible for Follow-up	Male	2016-09-17	2015-12-06	Kenya	No Indication	18	1	Awendo_Sub-County_Hospital
Facility birth	38	2016-09-17	Normal_Vaginal_Delivery	Live_Birth	3200	Live_Birth		Live baby	Eligible	Ineligible for Follow-up	Female	2016-09-17	2016-01-16	Kenya	No Indication	23	1	Migori_County_Referral_Hospital
Facility birth	38	2016-09-17	Normal_Vaginal_Delivery	Live_Birth	3100	Live_Birth		Live baby	Eligible	Ineligible for Follow-up	Male	2016-09-17		Kenya	No Indication	16	1	Uriri_Health_Center
Facility birth	38	2016-09-17	Normal_Vaginal_Delivery	Live_Birth	3100		Discharged_Alive	Live baby	Eligible	Ineligible for Follow-up	Male	2016-09-17		Uganda	No Indication	26	1	Iganga_Hospital
Facility birth	38	2016-09-17	Normal_Vaginal_Delivery	Live_Birth	3100		Discharged_Alive	Live baby	Eligible	Ineligible for Follow-up	Female	2016-09-17		Uganda	No Indication	39	1	Iganga_Hospital
Facility birth	38	2016-09-17	Normal_Vaginal_Delivery	Live_Birth	3100		Discharged_Alive	Live baby	Eligible	Ineligible for Follow-up	Male	2016-09-17		Uganda	No Indication	22	1	Jinja_Regional_Ref_Hospital
Facility birth	38	2016-09-17	Normal_Vaginal_Delivery	Live_Birth	3000	Live_Birth		Live baby	Eligible	Unknown	Male	2016-09-17	2016-12-26	Kenya	No Indication	20	1	St_Camillus_Mission_Hospital
Facility birth	38	2016-09-17	Normal_Vaginal_Delivery	Live_Birth	3000		Discharged_Alive	Live baby	Eligible	Ineligible for Follow-up	Female	2016-09-17		Uganda	No Indication	26	1	Iganga_Hospital
Facility birth	38	2016-09-17	Normal_Vaginal_Delivery	Live_Birth	3000		Discharged_Alive	Live baby	Eligible	Ineligible for Follow-up	Female	2016-09-17		Uganda	No Indication	18	1	Iganga_Hospital
Facility birth	38	2016-09-17	Normal_Vaginal_Delivery	Live_Birth	3000		Discharged_Alive	Live baby	Eligible	Ineligible for Follow-up	Male	2016-09-17		Uganda	No Indication	20	1	Iganga_Hospital
Facility birth	38	2016-09-17	Normal_Vaginal_Delivery	Live_Birth	3000		Discharged_Alive	Live baby	Eligible	Ineligible for Follow-up	Male	2016-09-17		Uganda	No Indication	20	1	Iganga_Hospital
Facility birth	38	2016-09-17	Normal_Vaginal_Delivery	Live_Birth	3000		Discharged_Alive	Live baby	Eligible	Ineligible for Follow-up	Male	2016-09-17		Uganda	No Indication	23	1	Iganga_Hospital
Facility birth	38	2016-09-17	Normal_Vaginal_Delivery	Live_Birth	3000		Discharged_Alive	Live baby	Eligible	Ineligible for Follow-up	Male	2016-09-17		Uganda	No Indication	25	1	Iganga_Hospital
Facility birth	38	2016-09-17	Normal_Vaginal_Delivery	Live_Birth	2900		Discharged_Alive	Live baby	Eligible	Ineligible for Follow-up	Female	2016-09-17		Uganda	No Indication	20	1	Jinja_Regional_Ref_Hospital
Facility birth	38	2016-09-17	Caesarean_Section	Live_Birth	2900		Discharged_Alive	Live baby	Eligible	Ineligible for Follow-up	Male	2016-09-17		Uganda	No Indication	28	1	Jinja_Regional_Ref_Hospital
Facility birth	38	2016-09-17	Normal_Vaginal_Delivery	Live_Birth	2840	Live_Birth		Live baby	Eligible	Ineligible for Follow-up	Female	2016-09-17	2016-01-01	Kenya	No Indication	35	1	Ntimaru_Sub-County_Hospital
Facility birth	38	2016-09-17	Normal_Vaginal_Delivery	Live_Birth	2800	Live_Birth		Live baby	Eligible	Ineligible for Follow-up	Female	2016-09-17	2015-12-01	Kenya	No Indication	16	1	Migori_County_Referral_Hospital
Facility birth	38	2016-09-17	Normal_Vaginal_Delivery	Live_Birth	2800		Discharged_Alive	Live baby	Eligible	Ineligible for Follow-up	Male	2016-09-17		Uganda	No Indication	19	1	Jinja_Regional_Ref_Hospital
Facility birth	38	2016-09-17	Normal_Vaginal_Delivery	Live_Birth	2700		Discharged_Alive	Live baby	Eligible	Ineligible for Follow-up	Female	2016-09-17		Uganda	No Indication	28	1	Iganga_Hospital
Facility birth	38	2016-09-17	Normal_Vaginal_Delivery	Live_Birth	2700		Discharged_Alive	Live baby	Eligible	Ineligible for Follow-up	Female	2016-09-17		Uganda	No Indication	23	1	Iganga_Hospital
Facility birth	38	2016-09-17	Normal_Vaginal_Delivery	Live_Birth	2700		Discharged_Alive	Live baby	Eligible	Ineligible for Follow-up	Female	2016-09-17		Uganda	No Indication	19	1	Iganga_Hospital
Facility birth	38	2016-09-17	Normal_Vaginal_Delivery	Live_Birth	2500	Live_Birth		Live baby	Eligible	Ineligible for Follow-up	Male	2016-09-17	2016-01-10	Kenya	No Indication	20	1	Muhuru_Health_Center
Facility birth	38	2016-09-17	Normal_Vaginal_Delivery	Live_Birth	2500	Live_Birth		Live baby	Eligible	Ineligible for Follow-up	Female	2016-09-17	2016-02-28	Kenya	No Indication	14	1	Awendo_Sub-County_Hospital
Facility birth	38	2016-09-17	Normal_Vaginal_Delivery	Live_Birth	2500		Discharged_Alive	Live baby	Eligible	Ineligible for Follow-up	Male	2016-09-17		Uganda	No Indication	19	1	Kamuli_Hospital
Facility birth	37	2016-09-17	Normal_Vaginal_Delivery	Live_Birth	3500	Live_Birth		Live baby	Eligible	Ineligible for Follow-up	Female	2016-09-17	2015-12-28	Kenya	No Indication	14	1	Migori_County_Referral_Hospital
Facility birth	37	2016-09-17	Normal_Vaginal_Delivery	Live_Birth	3500	Live_Birth		Live baby	Eligible	Ineligible for Follow-up	Female	2016-09-17		Kenya	No Indication	34	1	Nyamaraga_Sub-County_Hospital
Facility birth	37	2016-09-17	Normal_Vaginal_Delivery	Live_Birth	3100	Live_Birth		Live baby	Eligible	Ineligible for Follow-up	Female	2016-09-17	2015-12-19	Kenya	No Indication	16	1	Kegonga_Sub-County_Hospital
Facility birth	37	2016-09-17	Normal_Vaginal_Delivery	Live_Birth	3100	Live_Birth		Live baby	Eligible	Ineligible for Follow-up	Female	2016-09-17		Kenya	No Indication	39	1	Nyamaraga_Sub-County_Hospital
Facility birth	37	2016-09-17	Caesarean_Section	Live_Birth	3100		Discharged_Alive	Live baby	Eligible	Ineligible for Follow-up	Female	2016-09-17		Uganda	No Indication	19	1	Jinja_Regional_Ref_Hospital
Facility birth	37	2016-09-17	Normal_Vaginal_Delivery	Live_Birth	2600		Discharged_Alive	Live baby	Eligible	Ineligible for Follow-up	Female	2016-09-17		Uganda	No Indication	21	1	Iganga_Hospital
Facility birth	37	2016-09-17	Normal_Vaginal_Delivery	Live_Birth	2500	Live_Birth		Live baby	Eligible	Ineligible for Follow-up	Female	2016-09-17	2016-01-01	Kenya	No Indication	26	1	Kehancha_Sub-County_Hospital
Facility birth	36	2016-09-17	Normal_Vaginal_Delivery	Live_Birth	4200			Unknown	Eligible	Ineligible for Follow-up	Male	2016-09-17	2015-12-07	Kenya	No Indication	25	1	Macalder_Sub-County_Hospital
Facility birth	36	2016-09-17	Normal_Vaginal_Delivery	Live_Birth	3100	Live_Birth		Live baby	Eligible	Ineligible for Follow-up	Male	2016-09-17	2015-12-12	Kenya	No Indication	30	1	Rongo_Sub-County_Hospital
Facility birth	36	2016-09-17	Normal_Vaginal_Delivery	Live_Birth	2800			Unknown	Eligible	Eligible for Follow-up	Male	2016-09-17	2015-12-26	Kenya	No Indication	20	1	Macalder_Sub-County_Hospital
Facility birth	36	2016-09-17	Normal_Vaginal_Delivery	Live_Birth	2400		Discharged_Alive	Live baby	Eligible	Ineligible for Follow-up	Male	2016-09-17		Uganda	No Indication	30	1	Iganga_Hospital
Facility birth	32	2016-09-17	Normal_Vaginal_Delivery	Live_Birth	3200		Discharged_Alive	Live baby	Eligible	Ineligible for Follow-up	Male	2016-09-17		Uganda	No Indication	20	1	Bugiri_Hospital
Facility birth	30	2016-09-17	Normal_Vaginal_Delivery	Live_Birth	3000	Live_Birth		Live baby	Eligible	Unknown	Male	2016-09-17	2016-02-15	Kenya	No Indication	25	1	Rongo_Sub-County_Hospital
Facility birth	41	2016-09-18	Normal_Vaginal_Delivery	Live_Birth	3500		Discharged_Alive	Live baby	Eligible	Ineligible for Follow-up	Male	2016-09-18		Uganda	No Indication		1	Jinja_Regional_Ref_Hospital
BBA	40	2016-09-18	Normal_Vaginal_Delivery	Live_Birth	3640	Live_Birth		Live baby	Ineligible	Ineligible for Follow-up	Male	2016-09-18	2015-12-07	Kenya	No Indication	19	1	Ntimaru_Sub-County_Hospital
Facility birth	39	2016-09-04	Caesarean_Section	Live_Birth	2300		Discharged_Alive	Live baby	Eligible	Ineligible for Follow-up	Male	2016-09-04		Uganda	No Indication	16	1	Jinja_Regional_Ref_Hospital
Facility birth	40	2016-09-13	Normal_Vaginal_Delivery	Live_Birth	3800		Discharged_Alive	Live baby	Eligible	Ineligible for Follow-up	Female	2016-09-13		Uganda	No Indication	33	1	Jinja_Regional_Ref_Hospital
Facility birth	40	2016-09-13	Normal_Vaginal_Delivery	Live_Birth	2900		Discharged_Alive	Live baby	Eligible	Ineligible for Follow-up	Male	2016-09-13		Uganda	No Indication	19	1	Iganga_Hospital
Facility birth	38	2016-09-13	Normal_Vaginal_Delivery	Live_Birth	3000		Discharged_Alive	Live baby	Eligible	Ineligible for Follow-up	Male	2016-09-13		Uganda	No Indication	28	1	Iganga_Hospital
Facility birth	40	2016-09-14	Normal_Vaginal_Delivery	Live_Birth	3500		Discharged_Alive	Live baby	Eligible	Ineligible for Follow-up	Male	2016-09-14		Uganda	No Indication	22	1	Jinja_Regional_Ref_Hospital
Facility birth	40	2016-09-14	Caesarean_Section	Live_Birth	2900		Discharged_Alive	Live baby	Eligible	Ineligible for Follow-up	Male	2016-09-14		Uganda	No Indication	29	1	Iganga_Hospital
Facility birth	39	2016-09-14	Caesarean_Section	Live_Birth	3500	Live_Birth		Live baby	Eligible	Ineligible for Follow-up	Female	2016-09-14	2015-12-19	Kenya	No Indication	16	1	Kehancha_Sub-County_Hospital
Facility birth	38	2016-09-14	Normal_Vaginal_Delivery	Live_Birth	3500		Discharged_Alive	Live baby	Eligible	Ineligible for Follow-up	Male	2016-09-14		Uganda	No Indication	22	1	Bugiri_Hospital
Facility birth	36	2016-09-14	Normal_Vaginal_Delivery	Live_Birth	2700		Discharged_Alive	Live baby	Eligible	Ineligible for Follow-up	Male	2016-09-14		Uganda	No Indication	18	1	Bugiri_Hospital
Facility birth	32	2016-09-14	Normal_Vaginal_Delivery	Live_Birth	4700		Discharged_Alive	Live baby	Eligible	Ineligible for Follow-up	Male	2016-09-14		Uganda	No Indication		1	Bugiri_Hospital
Facility birth	40	2016-09-15	Normal_Vaginal_Delivery	Live_Birth	4900		Discharged_Alive	Live baby	Eligible	Ineligible for Follow-up	Female	2016-09-15		Uganda	No Indication	32	2	Jinja_Regional_Ref_Hospital
Facility birth	40	2016-09-15	Normal_Vaginal_Delivery	Live_Birth	3500	Live_Birth		Live baby	Eligible	Ineligible for Follow-up	Male	2016-09-15	2015-12-01	Kenya	No Indication	16	1	Awendo_Sub-County_Hospital
Facility birth	40	2016-09-15	Caesarean_Section	Live_Birth	2700		Discharged_Alive	Live baby	Eligible	Ineligible for Follow-up	Male	2016-09-15		Uganda	No Indication	18	1	Kamuli_Mission_Hospital
Facility birth	40	2016-09-15	Normal_Vaginal_Delivery	Live_Birth	2500		Discharged_Alive	Live baby	Eligible	Ineligible for Follow-up	Female	2016-09-15		Uganda	No Indication	26	1	Kamuli_Mission_Hospital
Facility birth	39	2016-09-15	Caesarean_Section	Live_Birth	4500		Discharged_Alive	Live baby	Eligible	Ineligible for Follow-up	Male	2016-09-15		Uganda	No Indication	17	1	Bugiri_Hospital
Facility birth	39	2016-09-15	Normal_Vaginal_Delivery	Live_Birth	3600	Live_Birth		Live baby	Eligible	Ineligible for Follow-up	Female	2016-09-15	2015-11-16	Kenya	No Indication	17	1	Awendo_Sub-County_Hospital
Facility birth	39	2016-09-15	Normal_Vaginal_Delivery	Live_Birth	3600		Discharged_Alive	Live baby	Eligible	Ineligible for Follow-up	Male	2016-09-15		Uganda	No Indication	32	1	Jinja_Regional_Ref_Hospital
Facility birth	39	2016-09-15	Normal_Vaginal_Delivery	Live_Birth	3500		Discharged_Alive	Live baby	Eligible	Ineligible for Follow-up	Female	2016-09-15		Uganda	No Indication	23	1	Kamuli_Mission_Hospital
Facility birth	39	2016-09-15	Caesarean_Section	Fresh_Still_Birth	3400		Discharged_Alive	Stillbirth	Eligible	Ineligible for Follow-up	Female	2016-09-15		Uganda	No Indication	27	1	Buluba_Hospital
Facility birth	39	2016-09-15	Normal_Vaginal_Delivery	Live_Birth	3200		Discharged_Alive	Live baby	Eligible	Ineligible for Follow-up	Female	2016-09-15		Uganda	No Indication	20	1	Buluba_Hospital
Facility birth	39	2016-09-15	Normal_Vaginal_Delivery	Live_Birth	3000		Discharged_Alive	Live baby	Eligible	Ineligible for Follow-up	Female	2016-09-15		Uganda	No Indication	19	1	Bugiri_Hospital
Facility birth	38	2016-09-15	Normal_Vaginal_Delivery	Live_Birth	4000		Discharged_Alive	Live baby	Eligible	Ineligible for Follow-up	Female	2016-09-15		Uganda	No Indication	27	1	Buluba_Hospital
Facility birth	38	2016-09-15	Normal_Vaginal_Delivery	Live_Birth	3600	Live_Birth		Live baby	Eligible	Ineligible for Follow-up	Female	2016-09-15	2015-12-24	Kenya	No Indication	21	1	Tisinye_Health_Center
Facility birth	38	2016-09-15	Normal_Vaginal_Delivery	Live_Birth	3400			Live baby	Eligible	Ineligible for Follow-up	Female	2016-09-15		Uganda	No Indication	22	1	Iganga_Hospital
Facility birth	38	2016-09-15	Normal_Vaginal_Delivery	Live_Birth	3300	Live_Birth		Live baby	Eligible	Ineligible for Follow-up	Male	2016-09-15	2015-12-27	Kenya	No Indication	28	1	Nyamaraga_Sub-County_Hospital
Facility birth	38	2016-09-15	Caesarean_Section	Live_Birth	3000		Discharged_Alive	Live baby	Eligible	Ineligible for Follow-up	Male	2016-09-15		Uganda	No Indication	30	1	Jinja_Regional_Ref_Hospital
Facility birth	38	2016-09-15	Caesarean_Section	Live_Birth	3000		Discharged_Alive	Live baby	Eligible	Ineligible for Follow-up	Male	2016-09-15		Uganda	No Indication	27	1	Jinja_Regional_Ref_Hospital
Facility birth	38	2016-09-15	Caesarean_Section	Live_Birth	3000			Live baby	Eligible	Ineligible for Follow-up	Female	2016-09-15		Uganda	No Indication	31	1	Bugiri_Hospital
Facility birth	38	2016-09-15	Normal_Vaginal_Delivery	Live_Birth	2900		Discharged_Alive	Live baby	Eligible	Ineligible for Follow-up	Female	2016-09-15		Uganda	No Indication	18	1	Jinja_Regional_Ref_Hospital
Facility birth	38	2016-09-15	Caesarean_Section	Live_Birth	2700		Discharged_Alive	Live baby	Eligible	Ineligible for Follow-up	Male	2016-09-15		Uganda	No Indication	27	1	Bugiri_Hospital
Facility birth	38	2016-09-15	Normal_Vaginal_Delivery	Live_Birth	2600		Discharged_Alive	Live baby	Eligible	Ineligible for Follow-up	Male	2016-09-15		Uganda	No Indication	24	1	Kamuli_Mission_Hospital
Facility birth	37	2016-09-15	Caesarean_Section	Live_Birth	3200		Discharged_Alive	Live baby	Eligible	Ineligible for Follow-up	Male	2016-09-15		Uganda	No Indication	24	1	Jinja_Regional_Ref_Hospital
Facility birth	37	2016-09-15	Normal_Vaginal_Delivery	Live_Birth	3000		Discharged_Alive	Live baby	Eligible	Ineligible for Follow-up	Female	2016-09-15		Uganda	No Indication	19	1	Jinja_Regional_Ref_Hospital
Facility birth	37	2016-09-15	Caesarean_Section	Live_Birth	2200		Discharged_Alive	Live baby	Eligible	Ineligible for Follow-up	Female	2016-09-15		Uganda	No Indication	23	1	Jinja_Regional_Ref_Hospital
Facility birth	36	2016-09-15	Normal_Vaginal_Delivery	Live_Birth	3200	Live_Birth		Live baby	Eligible	Ineligible for Follow-up	Male	2016-09-15	2015-12-18	Kenya	No Indication	22	1	Muhuru_Health_Center
Facility birth	36	2016-09-15	Normal_Vaginal_Delivery	Live_Birth	2300			Live baby	Eligible	Ineligible for Follow-up	Male	2016-09-15		Uganda	No Indication	17	1	Kamuli_Hospital
Facility birth	41	2016-09-16	Normal_Vaginal_Delivery	Live_Birth	3100	Live_Birth		Live baby	Eligible	Ineligible for Follow-up	Male	2016-09-16	2016-01-02	Kenya	No Indication	35	1	Kegonga_Sub-County_Hospital
Facility birth	41	2016-09-16	Normal_Vaginal_Delivery	Live_Birth	2770	Live_Birth		Live baby	Eligible	Ineligible for Follow-up	Male	2016-09-16	2015-12-01	Kenya	No Indication	15	1	Rongo_Sub-County_Hospital
Facility birth	40	2016-09-16	Normal_Vaginal_Delivery	Live_Birth	4400		Discharged_Alive	Live baby	Eligible	Ineligible for Follow-up	Male	2016-09-16		Uganda	No Indication	36	1	Kamuli_Hospital
Facility birth	40	2016-09-16	Normal_Vaginal_Delivery	Live_Birth	4000	Live_Birth		Live baby	Eligible	Ineligible for Follow-up	Male	2016-09-16	2015-12-16	Kenya	No Indication	26	1	Bugumbe_Health_Center
Facility birth	40	2016-09-16	Normal_Vaginal_Delivery	Live_Birth	4000	Live_Birth		Live baby	Eligible	Ineligible for Follow-up	Male	2016-09-16	2016-01-15	Kenya	No Indication	26	1	Bugumbe_Health_Center
Facility birth	40	2016-09-16	Normal_Vaginal_Delivery	Live_Birth	3900	Live_Birth		Live baby	Eligible	Ineligible for Follow-up	Female	2016-09-16	2015-12-07	Kenya	No Indication	28	1	Ntimaru_Sub-County_Hospital
Facility birth	40	2016-09-16	Normal_Vaginal_Delivery	Live_Birth	3400	Live_Birth		Live baby	Eligible	Ineligible for Follow-up	Male	2016-09-16	2016-03-15	Kenya	No Indication	20	1	Bugumbe_Health_Center
Facility birth	40	2016-09-16	Normal_Vaginal_Delivery	Live_Birth	3400	Live_Birth		Live baby	Eligible	Ineligible for Follow-up	Male	2016-09-16		Kenya	No Indication	22	1	St_Camillus_Mission_Hospital
Facility birth	40	2016-09-16	Normal_Vaginal_Delivery	Live_Birth	3200	Live_Birth		Live baby	Eligible	Ineligible for Follow-up	Male	2016-09-16	2015-11-07	Kenya	No Indication	18	1	St_Camillus_Mission_Hospital
Facility birth	40	2016-09-16	Normal_Vaginal_Delivery	Live_Birth	3200	Live_Birth		Live baby	Eligible	Ineligible for Follow-up	Male	2016-09-16	2015-12-21	Kenya	No Indication	22	1	Bugumbe_Health_Center
Facility birth	40	2016-09-16	Caesarean_Section	Live_Birth	3100		Discharged_Alive	Live baby	Eligible	Ineligible for Follow-up	Female	2016-09-16		Uganda	No Indication	18	1	Buluba_Hospital
Facility birth	40	2016-09-16	Normal_Vaginal_Delivery	Live_Birth	3000	Live_Birth		Live baby	Eligible	Unknown	Male	2016-09-16	2015-12-12	Kenya	No Indication	20	1	Bugumbe_Health_Center
Facility birth	40	2016-09-16	Normal_Vaginal_Delivery	Live_Birth	2700	Live_Birth		Live baby	Eligible	Ineligible for Follow-up	Male	2016-09-16	2015-11-20	Kenya	No Indication	19	1	Awendo_Sub-County_Hospital
Facility birth	40	2016-09-16	Normal_Vaginal_Delivery	Live_Birth	2500		Discharged_Alive	Live baby	Eligible	Ineligible for Follow-up	Female	2016-09-16		Uganda	No Indication	26	2	Kamuli_Mission_Hospital
Facility birth	40	2016-09-16	Normal_Vaginal_Delivery	Live_Birth	2500		Discharged_Alive	Live baby	Eligible	Ineligible for Follow-up	Female	2016-09-16		Uganda	No Indication	26	2	Kamuli_Mission_Hospital
Facility birth	40	2016-09-16	Normal_Vaginal_Delivery	Live_Birth	2500		Discharged_Alive	Live baby	Eligible	Ineligible for Follow-up	Female	2016-09-16		Uganda	No Indication	26	1	Kamuli_Mission_Hospital
Facility birth	39	2016-09-16	Normal_Vaginal_Delivery	Live_Birth	4500		Discharged_Alive	Live baby	Eligible	Ineligible for Follow-up	Female	2016-09-16		Uganda	No Indication	25	1	Iganga_Hospital
Facility birth	39	2016-09-16	Normal_Vaginal_Delivery	Live_Birth	3800	Live_Birth		Live baby	Eligible	Ineligible for Follow-up	Male	2016-09-16	2016-02-10	Kenya	No Indication	32	1	Nyamaraga_Sub-County_Hospital
Facility birth	39	2016-09-16	Normal_Vaginal_Delivery	Live_Birth	3800		Discharged_Alive	Live baby	Eligible	Ineligible for Follow-up	Male	2016-09-16		Uganda	No Indication	22	1	Jinja_Regional_Ref_Hospital
Facility birth	39	2016-09-16	Normal_Vaginal_Delivery	Live_Birth	3700			Live baby	Eligible	Ineligible for Follow-up	Male	2016-09-16		Uganda	No Indication	37	1	Bugiri_Hospital
Facility birth	39	2016-09-16	Normal_Vaginal_Delivery	Live_Birth	3600			Live baby	Eligible	Ineligible for Follow-up	Male	2016-09-16		Uganda	No Indication	21	1	Bugiri_Hospital
Facility birth	39	2016-09-16	Normal_Vaginal_Delivery	Live_Birth	3500	Live_Birth		Live baby	Eligible	Ineligible for Follow-up	Male	2016-09-16	2015-12-13	Kenya	No Indication	28	1	Migori_County_Referral_Hospital
Facility birth	39	2016-09-16	Normal_Vaginal_Delivery	Live_Birth	3200		Discharged_Alive	Live baby	Eligible	Ineligible for Follow-up	Male	2016-09-16		Uganda	No Indication	23	1	Iganga_Hospital
Facility birth	39	2016-09-16	Normal_Vaginal_Delivery	Live_Birth	3000			Unknown	Eligible	Unknown	Female	2016-09-16	2015-01-11	Kenya	No Indication	32	1	Macalder_Sub-County_Hospital
Facility birth	39	2016-09-16	Normal_Vaginal_Delivery	Live_Birth	3000		Discharged_Alive	Live baby	Eligible	Ineligible for Follow-up	Female	2016-09-16		Uganda	No Indication	21	1	Bugiri_Hospital
Facility birth	39	2016-09-16	Normal_Vaginal_Delivery	Live_Birth	3000		Discharged_Alive	Live baby	Eligible	Ineligible for Follow-up	Female	2016-09-16		Uganda	No Indication	31	1	Kamuli_Mission_Hospital
Facility birth	39	2016-09-16	Normal_Vaginal_Delivery	Live_Birth	2800		Discharged_Alive	Live baby	Eligible	Ineligible for Follow-up	Female	2016-09-16		Uganda	No Indication	28	1	Kamuli_Hospital
Facility birth	39	2016-09-16	Normal_Vaginal_Delivery	Live_Birth	2650	Live_Birth		Live baby	Eligible	Ineligible for Follow-up	Male	2016-09-16	2015-12-15	Kenya	No Indication	19	1	Rongo_Sub-County_Hospital
Facility birth	38	2016-09-16	Normal_Vaginal_Delivery	Live_Birth	3500	Live_Birth		Live baby	Eligible	Ineligible for Follow-up	Female	2016-09-16	2015-12-02	Kenya	No Indication	27	1	Uriri_Health_Center
Facility birth	38	2016-09-16	Normal_Vaginal_Delivery	Live_Birth	3500	Live_Birth		Live baby	Eligible	Ineligible for Follow-up	Male	2016-09-16	2015-12-08	Kenya	No Indication	21	1	Awendo_Sub-County_Hospital
Facility birth	38	2016-09-16	Normal_Vaginal_Delivery	Live_Birth	3500		Discharged_Alive	Live baby	Eligible	Ineligible for Follow-up	Female	2016-09-16		Uganda	No Indication	30	1	Iganga_Hospital
Facility birth	38	2016-09-16	Normal_Vaginal_Delivery	Live_Birth	3500		Discharged_Alive	Live baby	Eligible	Ineligible for Follow-up	Female	2016-09-16		Uganda	No Indication	22	1	Kamuli_Hospital
Facility birth	38	2016-09-16	Normal_Vaginal_Delivery	Live_Birth	3500		Discharged_Alive	Live baby	Eligible	Ineligible for Follow-up	Female	2016-09-16		Uganda	No Indication	24	1	Kamuli_Mission_Hospital
Facility birth	38	2016-09-16	Normal_Vaginal_Delivery	Live_Birth	3400	Live_Birth		Live baby	Eligible	Ineligible for Follow-up	Male	2016-09-16	2016-01-18	Kenya	No Indication	20	1	Tisinye_Health_Center
Facility birth	38	2016-09-16	Normal_Vaginal_Delivery	Live_Birth	3400		Discharged_Alive	Live baby	Eligible	Ineligible for Follow-up	Male	2016-09-16		Uganda	No Indication	24	1	Iganga_Hospital
Facility birth	38	2016-09-16	Normal_Vaginal_Delivery	Live_Birth	3200	Live_Birth		Live baby	Eligible	Ineligible for Follow-up	Female	2016-09-16	2015-12-20	Kenya	No Indication	25	1	Migori_County_Referral_Hospital
Facility birth	38	2016-09-16	Normal_Vaginal_Delivery	Live_Birth	3200	Live_Birth		Live baby	Eligible	Ineligible for Follow-up	Female	2016-09-16	2015-12-24	Kenya	No Indication	25	1	Uriri_Health_Center
Facility birth	38	2016-09-16	Normal_Vaginal_Delivery	Live_Birth	3200	Live_Birth		Live baby	Eligible	Ineligible for Follow-up	Female	2016-09-16	2016-01-15	Kenya	No Indication	16	1	Migori_County_Referral_Hospital
Facility birth	38	2016-09-16	Normal_Vaginal_Delivery	Live_Birth	3200		Discharged_Alive	Live baby	Eligible	Ineligible for Follow-up	Male	2016-09-16		Uganda	No Indication	27	1	Bugiri_Hospital
Facility birth	38	2016-09-16	Normal_Vaginal_Delivery	Live_Birth	3100		Discharged_Alive	Live baby	Eligible	Ineligible for Follow-up	Male	2016-09-16		Uganda	No Indication	28	1	Iganga_Hospital
Facility birth	38	2016-09-16	Normal_Vaginal_Delivery	Live_Birth	3100		Discharged_Alive	Live baby	Eligible	Ineligible for Follow-up	Female	2016-09-16		Uganda	No Indication	21	1	Jinja_Regional_Ref_Hospital
Facility birth	38	2016-09-16	Normal_Vaginal_Delivery	Live_Birth	3070	Live_Birth		Live baby	Eligible	Ineligible for Follow-up	Female	2016-09-16	2015-12-27	Kenya	No Indication	20	1	Rongo_Sub-County_Hospital
Facility birth	38	2016-09-16	Normal_Vaginal_Delivery	Live_Birth	3000			Unknown	Eligible	Unknown	Female	2016-09-16	2015-12-12	Kenya	No Indication	36	1	Macalder_Sub-County_Hospital
Facility birth	38	2016-09-16	Normal_Vaginal_Delivery	Live_Birth	3000			Unknown	Eligible	Unknown	Male	2016-09-16	2015-12-20	Kenya	No Indication	32	1	Macalder_Sub-County_Hospital
Facility birth	38	2016-09-16	Normal_Vaginal_Delivery	Live_Birth	3000	Live_Birth		Live baby	Eligible	Unknown	Male	2016-09-16	2015-12-23	Kenya	No Indication	19	1	Nyamaraga_Sub-County_Hospital
Facility birth	38	2016-09-16	Normal_Vaginal_Delivery	Live_Birth	3000		Discharged_Alive	Live baby	Eligible	Ineligible for Follow-up	Male	2016-09-16		Uganda	No Indication	22	1	Iganga_Hospital
Facility birth	38	2016-09-16	Normal_Vaginal_Delivery	Live_Birth	3000		Discharged_Alive	Live baby	Eligible	Ineligible for Follow-up	Male	2016-09-16		Uganda	No Indication	22	1	Iganga_Hospital
Facility birth	38	2016-09-16	Normal_Vaginal_Delivery	Live_Birth	3000		Discharged_Alive	Live baby	Eligible	Ineligible for Follow-up	Female	2016-09-16		Uganda	No Indication	32	1	Iganga_Hospital
Facility birth	38	2016-09-16	Normal_Vaginal_Delivery	Live_Birth	3000		Discharged_Alive	Live baby	Eligible	Ineligible for Follow-up	Male	2016-09-16		Uganda	No Indication	19	1	Iganga_Hospital
Facility birth	38	2016-09-16	Normal_Vaginal_Delivery	Live_Birth	3000		Discharged_Alive	Live baby	Eligible	Ineligible for Follow-up	Male	2016-09-16		Uganda	No Indication	21	1	Iganga_Hospital
Facility birth	38	2016-09-16	Caesarean_Section	Fresh_Still_Birth	3000		Discharged_Alive	Stillbirth	Eligible	Ineligible for Follow-up	Male	2016-09-16		Uganda	No Indication	30	1	Iganga_Hospital
Facility birth	38	2016-09-16	Caesarean_Section	Live_Birth	3000		Discharged_Alive	Live baby	Eligible	Ineligible for Follow-up	Male	2016-09-16		Uganda	No Indication	18	1	Kamuli_Mission_Hospital
Facility birth	38	2016-09-16	Normal_Vaginal_Delivery	Live_Birth	2900			Unknown	Eligible	Ineligible for Follow-up	Female	2016-09-16	2016-01-20	Kenya	No Indication	18	1	Macalder_Sub-County_Hospital
Facility birth	38	2016-09-16	Normal_Vaginal_Delivery	Live_Birth	2900		Discharged_Alive	Live baby	Eligible	Ineligible for Follow-up	Female	2016-09-16		Uganda	No Indication	22	1	Iganga_Hospital
Facility birth	38	2016-09-16	Normal_Vaginal_Delivery	Live_Birth	2900			Live baby	Eligible	Ineligible for Follow-up	Female	2016-09-16		Uganda	No Indication	22	1	Iganga_Hospital
Facility birth	38	2016-09-16	Normal_Vaginal_Delivery	Live_Birth	2800	Live_Birth		Live baby	Eligible	Ineligible for Follow-up	Female	2016-09-16		Kenya	No Indication	17	1	Uriri_Health_Center
Facility birth	38	2016-09-16	Normal_Vaginal_Delivery	Live_Birth	2800		Discharged_Alive	Live baby	Eligible	Ineligible for Follow-up	Male	2016-09-16		Uganda	No Indication	22	1	Iganga_Hospital
Facility birth	38	2016-09-16	Normal_Vaginal_Delivery	Live_Birth	2800		Discharged_Alive	Live baby	Eligible	Ineligible for Follow-up	Male	2016-09-16		Uganda	No Indication	24	1	Iganga_Hospital
Facility birth	38	2016-09-16	Normal_Vaginal_Delivery	Live_Birth	2800			Live baby	Eligible	Ineligible for Follow-up	Male	2016-09-16		Uganda	No Indication	17	1	Bugiri_Hospital
Facility birth	38	2016-09-16	Caesarean_Section	Live_Birth	2800		Discharged_Alive	Live baby	Eligible	Ineligible for Follow-up	Female	2016-09-16		Uganda	No Indication	15	1	Iganga_Hospital
Facility birth	38	2016-09-16	Caesarean_Section	Live_Birth	2800		Discharged_Alive	Live baby	Eligible	Ineligible for Follow-up	Male	2016-09-16		Uganda	No Indication	21	1	Iganga_Hospital
Facility birth	38	2016-09-16	Normal_Vaginal_Delivery	Live_Birth	2700		Discharged_Alive	Live baby	Eligible	Ineligible for Follow-up	Male	2016-09-16		Uganda	No Indication	16	1	Bugiri_Hospital
Facility birth	38	2016-09-16	Normal_Vaginal_Delivery	Live_Birth	2600	Live_Birth		Live baby	Eligible	Ineligible for Follow-up	Female	2016-09-16	2016-01-19	Kenya	No Indication	24	1	Muhuru_Health_Center
Facility birth	38	2016-09-16	Normal_Vaginal_Delivery	Live_Birth	2600		Discharged_Alive	Live baby	Eligible	Ineligible for Follow-up	Female	2016-09-16		Uganda	No Indication	27	1	Iganga_Hospital
Facility birth	38	2016-09-16	Caesarean_Section	Live_Birth	2600		Discharged_Alive	Live baby	Eligible	Ineligible for Follow-up	Female	2016-09-16		Uganda	No Indication	18	1	Buluba_Hospital
Facility birth	38	2016-09-16	Caesarean_Section	Live_Birth	2500		Discharged_Alive	Live baby	Eligible	Ineligible for Follow-up	Male	2016-09-16		Uganda	No Indication	21	1	Iganga_Hospital
Facility birth	37	2016-09-16	Caesarean_Section	Live_Birth	3200		Discharged_Alive	Live baby	Eligible	Ineligible for Follow-up	Male	2016-09-16		Uganda	No Indication	25	1	Iganga_Hospital
Facility birth	37	2016-09-16	Normal_Vaginal_Delivery	Live_Birth	3050	Live_Birth		Live baby	Eligible	Ineligible for Follow-up	Male	2016-09-16	2016-02-26	Kenya	No Indication	20	1	Muhuru_Health_Center
Facility birth	37	2016-09-16	Normal_Vaginal_Delivery	Live_Birth	3000		Discharged_Alive	Live baby	Eligible	Ineligible for Follow-up	Female	2016-09-16		Uganda	No Indication	20	1	Jinja_Regional_Ref_Hospital
Facility birth	37	2016-09-16	Normal_Vaginal_Delivery	Live_Birth	2600		Discharged_Alive	Live baby	Eligible	Ineligible for Follow-up	Female	2016-09-16		Uganda	No Indication	17	1	Kamuli_Mission_Hospital
Facility birth	37	2016-09-16	Normal_Vaginal_Delivery	Live_Birth	2500	Live_Birth		Live baby	Eligible	Ineligible for Follow-up	Female	2016-09-16	2015-12-01	Kenya	No Indication	20	1	Isebania_Sub-County_Hospital
Facility birth	37	2016-09-16	Normal_Vaginal_Delivery	Live_Birth	2500	Live_Birth		Live baby	Eligible	Ineligible for Follow-up	Female	2016-09-16		Kenya	No Indication	20	1	Isebania_Sub-County_Hospital
Facility birth	37	2016-09-16	Caesarean_Section	Live_Birth	2300		Discharged_Alive	Live baby	Eligible	Ineligible for Follow-up	Female	2016-09-16		Uganda	No Indication	22	1	Kamuli_Mission_Hospital
Facility birth	36	2016-09-16	Normal_Vaginal_Delivery	Live_Birth	4000	Live_Birth		Live baby	Eligible	Ineligible for Follow-up	Male	2016-09-16	2016-01-20	Kenya	No Indication	30	1	Isebania_Sub-County_Hospital
Facility birth	36	2016-09-16	Normal_Vaginal_Delivery	Live_Birth	4000	Live_Birth		Live baby	Eligible	Ineligible for Follow-up	Male	2016-09-16	2016-01-20	Kenya	No Indication	30	1	Isebania_Sub-County_Hospital
Facility birth	36	2016-09-16	Normal_Vaginal_Delivery	Live_Birth	3600	Live_Birth		Live baby	Eligible	Ineligible for Follow-up	Male	2016-09-16	2015-07-27	Kenya	No Indication	25	1	Isebania_Sub-County_Hospital
Facility birth	36	2016-09-16	Normal_Vaginal_Delivery	Live_Birth	3600	Live_Birth		Live baby	Eligible	Ineligible for Follow-up	Male	2016-09-16	2015-07-27	Kenya	No Indication	25	1	Isebania_Sub-County_Hospital
Facility birth	35	2016-09-16	Normal_Vaginal_Delivery	Live_Birth	2800		Discharged_Alive	Live baby	Eligible	Ineligible for Follow-up	Male	2016-09-16		Uganda	No Indication	24	1	Iganga_Hospital
Facility birth	35	2016-09-16	Normal_Vaginal_Delivery	Live_Birth	2500	Live_Birth		Live baby	Eligible	Eligible for Follow-up	Male	2016-09-16	2016-01-11	Kenya	No Indication	28	1	Rongo_Sub-County_Hospital
Facility birth	32	2016-09-16	Normal_Vaginal_Delivery	Live_Birth	1500		Discharged_Alive	Live baby	Eligible	Ineligible for Follow-up	Male	2016-09-16		Uganda	No Indication	20	1	Iganga_Hospital
Facility birth	28	2016-09-16	Normal_Vaginal_Delivery	Live_Birth	2000		Discharged_Alive	Live baby	Eligible	Ineligible for Follow-up	Female	2016-09-16		Uganda	No Indication	27	1	Iganga_Hospital
Facility birth	39	2016-09-17	Normal_Vaginal_Delivery	Live_Birth	2500	Live_Birth		Live baby	Eligible	Ineligible for Follow-up	Male	2016-09-17		Kenya	No Indication	33	1	Awendo_Sub-County_Hospital
Facility birth	37	2016-09-17	Normal_Vaginal_Delivery	Live_Birth	2400		Discharged_Alive	Live baby	Eligible	Ineligible for Follow-up	Female	2016-09-17		Uganda	No Indication	17	1	Jinja_Regional_Ref_Hospital
Facility birth	38	2016-09-12	Normal_Vaginal_Delivery	Live_Birth	3800		Discharged_Alive	Live baby	Eligible	Ineligible for Follow-up	Male	2016-09-12		Uganda	No Indication	21	1	Buluba_Hospital
Facility birth	40	2016-09-13	Normal_Vaginal_Delivery	Live_Birth	2500	Live_Birth		Live baby	Eligible	Ineligible for Follow-up	Female	2016-09-13	2015-12-04	Kenya	No Indication	18	1	Migori_County_Referral_Hospital
Facility birth	39	2016-09-13	Caesarean_Section	Live_Birth	4000			Live baby	Eligible	Ineligible for Follow-up	Female	2016-09-13		Uganda	No Indication	21	1	Kamuli_Hospital
Facility birth	38	2016-09-13	Caesarean_Section	Live_Birth	2800		Discharged_Alive	Live baby	Eligible	Ineligible for Follow-up	Female	2016-09-13		Uganda	No Indication	25	1	Iganga_Hospital
BBA	40	2016-09-14	Normal_Vaginal_Delivery	Live_Birth	3500		Discharged_Alive	Live baby	Ineligible	Ineligible for Follow-up	Male	2016-09-14		Uganda	No Indication	20	1	Jinja_Regional_Ref_Hospital
Facility birth	40	2016-09-14	Normal_Vaginal_Delivery	Live_Birth	3400		Discharged_Alive	Live baby	Eligible	Ineligible for Follow-up	Male	2016-09-14		Uganda	No Indication	29	1	Kamuli_Mission_Hospital
Facility birth	40	2016-09-14	Normal_Vaginal_Delivery	Live_Birth	3000	Live_Birth		Live baby	Eligible	Unknown	Female	2016-09-14	2015-12-14	Kenya	No Indication	20	1	Rongo_Sub-County_Hospital
Facility birth	39	2016-09-14	Normal_Vaginal_Delivery	Live_Birth	3400	Live_Birth		Live baby	Eligible	Ineligible for Follow-up	Female	2016-09-14	2016-02-18	Kenya	No Indication	21	1	Muhuru_Health_Center
Facility birth	39	2016-09-14	Caesarean_Section	Live_Birth	2800		Discharged_Alive	Live baby	Eligible	Ineligible for Follow-up	Male	2016-09-14		Uganda	No Indication	30	1	Jinja_Regional_Ref_Hospital
Facility birth	38	2016-09-14	Normal_Vaginal_Delivery	Live_Birth	3900		Discharged_Alive	Live baby	Eligible	Ineligible for Follow-up	Female	2016-09-14		Uganda	No Indication	27	1	Jinja_Regional_Ref_Hospital
Facility birth	38	2016-09-14	Normal_Vaginal_Delivery	Live_Birth	3400		Discharged_Alive	Live baby	Eligible	Ineligible for Follow-up	Female	2016-09-14		Uganda	No Indication	31	1	Jinja_Regional_Ref_Hospital
Facility birth	38	2016-09-14	Normal_Vaginal_Delivery	Live_Birth	3300	Live_Birth		Live baby	Eligible	Ineligible for Follow-up	Female	2016-09-14	2015-12-13	Kenya	No Indication	26	1	Uriri_Health_Center
Facility birth	38	2016-09-14	Normal_Vaginal_Delivery	Live_Birth	3200		Discharged_Alive	Live baby	Eligible	Ineligible for Follow-up	Female	2016-09-14		Uganda	No Indication	20	1	Kamuli_Hospital
Facility birth	38	2016-09-14	Normal_Vaginal_Delivery	Live_Birth	3000		Discharged_Alive	Live baby	Eligible	Ineligible for Follow-up	Male	2016-09-14		Uganda	No Indication	20	1	Jinja_Regional_Ref_Hospital
Facility birth	38	2016-09-14	Normal_Vaginal_Delivery	Live_Birth	2900		Discharged_Alive	Live baby	Eligible	Ineligible for Follow-up	Male	2016-09-14		Uganda	No Indication	17	1	Iganga_Hospital
Facility birth	38	2016-09-14	Normal_Vaginal_Delivery	Live_Birth	2800	Live_Birth		Live baby	Eligible	Ineligible for Follow-up	Male	2016-09-14		Kenya	No Indication	19	1	Migori_County_Referral_Hospital
Facility birth	38	2016-09-14	Normal_Vaginal_Delivery	Live_Birth	2500		Discharged_Alive	Live baby	Eligible	Ineligible for Follow-up	Female	2016-09-14		Uganda	No Indication	21	1	Iganga_Hospital
Facility birth	37	2016-09-14	Normal_Vaginal_Delivery	Live_Birth	3200		Discharged_Alive	Live baby	Eligible	Ineligible for Follow-up	Male	2016-09-14		Uganda	No Indication	19	1	Kamuli_Hospital
Facility birth	37	2016-09-14	Normal_Vaginal_Delivery	Live_Birth	3200		Discharged_Alive	Live baby	Eligible	Ineligible for Follow-up	Female	2016-09-14		Uganda	No Indication	18	1	Jinja_Regional_Ref_Hospital
Facility birth	37	2016-09-14	Normal_Vaginal_Delivery	Live_Birth	3000	Live_Birth		Live baby	Eligible	Unknown	Male	2016-09-14	2015-12-28	Kenya	No Indication	17	1	Rongo_Sub-County_Hospital
Facility birth	36	2016-09-14	Normal_Vaginal_Delivery	Live_Birth	3500		Discharged_Alive	Live baby	Eligible	Ineligible for Follow-up	Male	2016-09-14		Uganda	No Indication	37	1	Bugiri_Hospital
Facility birth	28	2016-09-14	Normal_Vaginal_Delivery	Live_Birth	2400		Discharged_Alive	Live baby	Eligible	Ineligible for Follow-up	Male	2016-09-14		Uganda	No Indication	27	1	Iganga_Hospital
Facility birth	41	2016-09-15	Normal_Vaginal_Delivery	Live_Birth	3050	Live_Birth		Live baby	Eligible	Ineligible for Follow-up	Female	2016-09-15	2015-11-09	Kenya	No Indication	18	1	Rongo_Sub-County_Hospital
Facility birth	40	2016-09-15	Manual_Vacuum_Aspiration	Live_Birth	3700		Discharged_Alive	Live baby	Eligible	Ineligible for Follow-up	Male	2016-09-15		Uganda	No Indication	22	1	Kamuli_Hospital
Facility birth	40	2016-09-15	Normal_Vaginal_Delivery	Live_Birth	3300		Discharged_Alive	Live baby	Eligible	Ineligible for Follow-up	Male	2016-09-15		Uganda	No Indication	29	1	Jinja_Regional_Ref_Hospital
Facility birth	40	2016-09-15	Normal_Vaginal_Delivery	Live_Birth	3200	Live_Birth		Live baby	Eligible	Ineligible for Follow-up	Male	2016-09-15	2015-12-08	Kenya	No Indication	20	1	Nyamaraga_Sub-County_Hospital
Facility birth	40	2016-09-15	Normal_Vaginal_Delivery	Live_Birth	3000	Live_Birth		Live baby	Eligible	Unknown	Male	2016-09-15	2016-01-20	Kenya	No Indication	25	1	Migori_County_Referral_Hospital
Facility birth	40	2016-09-15	Normal_Vaginal_Delivery	Live_Birth	2800	Live_Birth		Live baby	Eligible	Ineligible for Follow-up	Male	2016-09-15	2016-01-23	Kenya	No Indication	34	1	Othoro_Sub-County_Hospital
Facility birth	40	2016-09-15	Normal_Vaginal_Delivery	Live_Birth	2400	Live_Birth		Live baby	Eligible	Eligible for Follow-up	Male	2016-09-15	2016-01-07	Kenya	No Indication	18	1	Rongo_Sub-County_Hospital
Facility birth	40	2016-09-15	Normal_Vaginal_Delivery	Live_Birth	2000	Live_Birth		Live baby	Eligible	Eligible for Follow-up	Female	2016-09-15	2015-12-10	Kenya	No Indication	40	1	Tisinye_Health_Center
Facility birth	39	2016-09-15	Caesarean_Section	Live_Birth	4000		Discharged_Alive	Live baby	Eligible	Ineligible for Follow-up	Male	2016-09-15		Uganda	No Indication	27	1	Bugiri_Hospital
Facility birth	39	2016-09-15	Normal_Vaginal_Delivery	Live_Birth	3800		Discharged_Alive	Live baby	Eligible	Ineligible for Follow-up	Male	2016-09-15		Uganda	No Indication	27	1	Kamuli_Mission_Hospital
Facility birth	39	2016-09-15	Normal_Vaginal_Delivery	Live_Birth	3500	Live_Birth		Live baby	Eligible	Ineligible for Follow-up	Female	2016-09-15	2015-12-16	Kenya	No Indication	19	1	Kehancha_Sub-County_Hospital
Facility birth	39	2016-09-15	Normal_Vaginal_Delivery	Live_Birth	3400	Live_Birth		Live baby	Eligible	Ineligible for Follow-up	Female	2016-09-15	2016-02-21	Kenya	No Indication	20	1	Rongo_Sub-County_Hospital
Facility birth	39	2016-09-15	Normal_Vaginal_Delivery	Live_Birth	3000	Live_Birth		Live baby	Eligible	Unknown	Female	2016-09-15	2016-01-26	Kenya	No Indication	30	1	Nyamaraga_Sub-County_Hospital
Facility birth	39	2016-09-15	Normal_Vaginal_Delivery	Live_Birth	2820	Live_Birth		Live baby	Eligible	Ineligible for Follow-up	Male	2016-09-15	2015-12-15	Kenya	No Indication	27	1	Rongo_Sub-County_Hospital
Facility birth	38	2016-09-15	Normal_Vaginal_Delivery	Live_Birth	4000		Discharged_Alive	Live baby	Eligible	Ineligible for Follow-up	Male	2016-09-15		Uganda	No Indication	39	1	Jinja_Regional_Ref_Hospital
Facility birth	38	2016-09-15	Normal_Vaginal_Delivery	Live_Birth	3800	Live_Birth		Live baby	Eligible	Ineligible for Follow-up	Female	2016-09-15	2015-11-25	Kenya	No Indication	21	1	Migori_County_Referral_Hospital
Facility birth	38	2016-09-15	Normal_Vaginal_Delivery	Live_Birth	3600	Live_Birth		Live baby	Eligible	Ineligible for Follow-up	Female	2016-09-15	2015-12-15	Kenya	No Indication	36	1	Migori_County_Referral_Hospital
Facility birth	38	2016-09-15	Normal_Vaginal_Delivery	Live_Birth	3600		Discharged_Alive	Live baby	Eligible	Ineligible for Follow-up	Female	2016-09-15		Uganda	No Indication	24	1	Iganga_Hospital
Facility birth	38	2016-09-15	Normal_Vaginal_Delivery	Live_Birth	3600		Discharged_Alive	Live baby	Eligible	Ineligible for Follow-up	Female	2016-09-15		Uganda	No Indication	19	1	Jinja_Regional_Ref_Hospital
Facility birth	38	2016-09-15	Normal_Vaginal_Delivery	Live_Birth	3500		Discharged_Alive	Live baby	Eligible	Ineligible for Follow-up	Female	2016-09-15		Uganda	No Indication	30	1	Bugiri_Hospital
Facility birth	38	2016-09-15	Normal_Vaginal_Delivery	Live_Birth	3500		Discharged_Alive	Live baby	Eligible	Ineligible for Follow-up	Female	2016-09-15		Uganda	No Indication	24	1	Buluba_Hospital
Facility birth	38	2016-09-15	Caesarean_Section	Live_Birth	3500		Discharged_Alive	Live baby	Eligible	Ineligible for Follow-up	Male	2016-09-15		Uganda	No Indication	38	1	Bugiri_Hospital
Facility birth	38	2016-09-15	Caesarean_Section	Live_Birth	3500		Discharged_Alive	Live baby	Eligible	Ineligible for Follow-up	Male	2016-09-15		Uganda	No Indication	38	1	Iganga_Hospital
Facility birth	38	2016-09-15	Normal_Vaginal_Delivery	Live_Birth	3300	Live_Birth		Live baby	Eligible	Ineligible for Follow-up	Male	2016-09-15	2015-12-01	Kenya	No Indication	24	1	Isebania_Sub-County_Hospital
Facility birth	38	2016-09-15	Normal_Vaginal_Delivery	Live_Birth	3300	Live_Birth		Died_Before_Discharge	Eligible	Ineligible for Follow-up	Female	2016-09-15	2015-12-05	Kenya	No Indication	30	1	Awendo_Sub-County_Hospital
Facility birth	38	2016-09-15	Normal_Vaginal_Delivery	Live_Birth	3300	Live_Birth		Live baby	Eligible	Ineligible for Follow-up	Female	2016-09-15	2015-12-21	Kenya	No Indication	19	1	Kegonga_Sub-County_Hospital
Facility birth	38	2016-09-15	Normal_Vaginal_Delivery	Live_Birth	3300	Live_Birth		Live baby	Eligible	Ineligible for Follow-up	Male	2016-09-15		Kenya	No Indication	24	1	Isebania_Sub-County_Hospital
Facility birth	38	2016-09-15	Caesarean_Section	Live_Birth	3300		Discharged_Alive	Live baby	Eligible	Ineligible for Follow-up	Male	2016-09-15		Uganda	No Indication	26	1	Buluba_Hospital
Facility birth	38	2016-09-15	Normal_Vaginal_Delivery	Live_Birth	3200	Live_Birth		Live baby	Eligible	Ineligible for Follow-up	Male	2016-09-15	2015-12-22	Kenya	No Indication	21	1	Rongo_Sub-County_Hospital
Facility birth	38	2016-09-15	Normal_Vaginal_Delivery	Live_Birth	3200		Discharged_Alive	Live baby	Eligible	Ineligible for Follow-up	Male	2016-09-15		Uganda	No Indication	20	1	Iganga_Hospital
Facility birth	38	2016-09-15	Normal_Vaginal_Delivery	Live_Birth	3200		Discharged_Alive	Live baby	Eligible	Ineligible for Follow-up	Male	2016-09-15		Uganda	No Indication	29	1	Iganga_Hospital
Facility birth	38	2016-09-15	Normal_Vaginal_Delivery	Live_Birth	3200		Discharged_Alive	Live baby	Eligible	Ineligible for Follow-up	Female	2016-09-15		Uganda	No Indication	21	1	Iganga_Hospital
Facility birth	38	2016-09-15	Normal_Vaginal_Delivery	Live_Birth	3200		Discharged_Alive	Live baby	Eligible	Ineligible for Follow-up	Male	2016-09-15		Uganda	No Indication	17	1	Kamuli_Mission_Hospital
Facility birth	38	2016-09-15	Normal_Vaginal_Delivery	Live_Birth	3100		Discharged_Alive	Live baby	Eligible	Ineligible for Follow-up	Male	2016-09-15		Uganda	No Indication	18	1	Iganga_Hospital
Facility birth	38	2016-09-15	Normal_Vaginal_Delivery	Live_Birth	3000			Unknown	Eligible	Unknown	Female	2016-09-15	2016-12-13	Kenya	No Indication	30	1	Macalder_Sub-County_Hospital
Facility birth	38	2016-09-15	Normal_Vaginal_Delivery	Live_Birth	3000		Discharged_Alive	Live baby	Eligible	Ineligible for Follow-up	Female	2016-09-15		Uganda	No Indication	24	1	Iganga_Hospital
Facility birth	38	2016-09-15	Normal_Vaginal_Delivery	Live_Birth	3000		Discharged_Alive	Live baby	Eligible	Ineligible for Follow-up	Male	2016-09-15		Uganda	No Indication	18	1	Iganga_Hospital
Facility birth	38	2016-09-15	Normal_Vaginal_Delivery	Live_Birth	3000		Discharged_Alive	Live baby	Eligible	Ineligible for Follow-up	Male	2016-09-15		Uganda	No Indication	18	1	Iganga_Hospital
Facility birth	38	2016-09-15	Normal_Vaginal_Delivery	Live_Birth	3000		Discharged_Alive	Live baby	Eligible	Ineligible for Follow-up	Female	2016-09-15		Uganda	No Indication	23	1	Iganga_Hospital
Facility birth	38	2016-09-15	Normal_Vaginal_Delivery	Live_Birth	3000		Discharged_Alive	Live baby	Eligible	Ineligible for Follow-up	Female	2016-09-15		Uganda	No Indication	19	1	Kamuli_Hospital
Facility birth	38	2016-09-15	Normal_Vaginal_Delivery	Live_Birth	3000		Discharged_Alive	Live baby	Eligible	Ineligible for Follow-up	Male	2016-09-15		Uganda	No Indication	22	1	Kamuli_Hospital
Facility birth	38	2016-09-15	Normal_Vaginal_Delivery	Live_Birth	3000		Discharged_Alive	Live baby	Eligible	Ineligible for Follow-up	Female	2016-09-15		Uganda	No Indication	21	1	Kamuli_Mission_Hospital
Facility birth	38	2016-09-15	Caesarean_Section	Live_Birth	3000		Discharged_Alive	Live baby	Eligible	Ineligible for Follow-up	Male	2016-09-15		Uganda	No Indication	30	1	Iganga_Hospital
Facility birth	38	2016-09-15	Caesarean_Section	Live_Birth	3000		Discharged_Alive	Live baby	Eligible	Ineligible for Follow-up	Male	2016-09-15		Uganda	No Indication	19	1	Iganga_Hospital
Facility birth	38	2016-09-15	Normal_Vaginal_Delivery	Live_Birth	2800	Live_Birth		Live baby	Eligible	Ineligible for Follow-up	Male	2016-09-15	2015-12-15	Kenya	No Indication	32	1	Muhuru_Health_Center
Facility birth	38	2016-09-15	Normal_Vaginal_Delivery	Live_Birth	2800		Discharged_Alive	Live baby	Eligible	Ineligible for Follow-up	Female	2016-09-15		Uganda	No Indication	23	1	Iganga_Hospital
Facility birth	38	2016-09-15	Caesarean_Section	Live_Birth	2800		Discharged_Alive	Live baby	Eligible	Ineligible for Follow-up	Female	2016-09-15		Uganda	No Indication	21	1	Iganga_Hospital
Facility birth	38	2016-09-15	Caesarean_Section	Live_Birth	2700		Discharged_Alive	Live baby	Eligible	Ineligible for Follow-up	Male	2016-09-15		Uganda	No Indication	17	1	Iganga_Hospital
Facility birth	38	2016-09-15	Normal_Vaginal_Delivery	Live_Birth	2500			Live baby	Eligible	Ineligible for Follow-up	Female	2016-09-15		Uganda	No Indication	18	1	Bugiri_Hospital
Facility birth	38	2016-09-15	Normal_Vaginal_Delivery	Live_Birth	2500			Live baby	Eligible	Ineligible for Follow-up	Male	2016-09-15		Uganda	No Indication	27	1	Iganga_Hospital
Facility birth	38	2016-09-15	Caesarean_Section	Live_Birth	2500		Discharged_Alive	Live baby	Eligible	Ineligible for Follow-up	Female	2016-09-15		Uganda	No Indication	38	1	Iganga_Hospital
Facility birth	37	2016-09-15	Normal_Vaginal_Delivery	Live_Birth	4300	Live_Birth		Live baby	Eligible	Ineligible for Follow-up	Male	2016-09-15	2015-12-18	Kenya	No Indication	29	1	Migori_County_Referral_Hospital
Facility birth	37	2016-09-15	Normal_Vaginal_Delivery	Live_Birth	3700		Discharged_Alive	Live baby	Eligible	Ineligible for Follow-up	Male	2016-09-15		Uganda	No Indication	26	1	Jinja_Regional_Ref_Hospital
Facility birth	37	2016-09-15	Normal_Vaginal_Delivery	Live_Birth	3600	Live_Birth		Live baby	Eligible	Ineligible for Follow-up	Male	2016-09-15	2016-02-25	Kenya	No Indication	20	1	Migori_County_Referral_Hospital
Facility birth	37	2016-09-15	Normal_Vaginal_Delivery	Live_Birth	3500		Discharged_Alive	Live baby	Eligible	Ineligible for Follow-up	Female	2016-09-15		Uganda	No Indication	20	1	Buluba_Hospital
Facility birth	37	2016-09-15	Normal_Vaginal_Delivery	Live_Birth	3300		Ran_away_or_Left_Before_Being_Discharged	Live baby	Eligible	Ineligible for Follow-up	Male	2016-09-15		Uganda	No Indication	35	1	Kamuli_Hospital
Facility birth	37	2016-09-15	Normal_Vaginal_Delivery	Live_Birth	3200		Discharged_Alive	Live baby	Eligible	Ineligible for Follow-up	Female	2016-09-15		Uganda	No Indication	33	1	Jinja_Regional_Ref_Hospital
Facility birth	37	2016-09-15	Normal_Vaginal_Delivery	Live_Birth	2900	Live_Birth		Live baby	Eligible	Ineligible for Follow-up	Male	2016-09-15	2016-01-13	Kenya	No Indication	16	1	Muhuru_Health_Center
Facility birth	36	2016-09-15	Normal_Vaginal_Delivery	Live_Birth	3800		Discharged_Alive	Live baby	Eligible	Ineligible for Follow-up	Female	2016-09-15		Uganda	No Indication	27	1	Kamuli_Hospital
Facility birth	36	2016-09-15	Normal_Vaginal_Delivery	Live_Birth	3465	Live_Birth		Live baby	Eligible	Ineligible for Follow-up	Male	2016-09-15	2015-12-08	Kenya	No Indication	18	1	Ntimaru_Sub-County_Hospital
Facility birth	36	2016-09-15	Normal_Vaginal_Delivery	Fresh_Still_Birth	1000		Discharged_Alive	Stillbirth	Eligible	Ineligible for Follow-up	Female	2016-09-15		Uganda	No Indication	21	1	Kamuli_Mission_Hospital
Facility birth	33	2016-09-15	Normal_Vaginal_Delivery	Live_Birth	2100	Live_Birth		Live baby	Eligible	Eligible for Follow-up	Male	2016-09-15	2016-01-20	Kenya	No Indication	24	1	Rongo_Sub-County_Hospital
Facility birth	30	2016-09-15	Normal_Vaginal_Delivery	Live_Birth	3500		Discharged_Alive	Live baby	Eligible	Ineligible for Follow-up	Male	2016-09-15		Uganda	No Indication	29	1	Bugiri_Hospital
Facility birth	24	2016-09-15	Normal_Vaginal_Delivery	Live_Birth	590	Live_Birth		Died_Before_Discharge	Eligible	Eligible for Follow-up	Female	2016-09-15		Kenya	No Indication	18	2	Rongo_Sub-County_Hospital
Facility birth	24	2016-09-15	Normal_Vaginal_Delivery	Live_Birth	550	Live_Birth		Died_Before_Discharge	Eligible	Eligible for Follow-up	Female	2016-09-15		Kenya	No Indication	18	2	Rongo_Sub-County_Hospital
Facility birth	39	2016-09-16	Normal_Vaginal_Delivery	Live_Birth	3200	Live_Birth		Live baby	Eligible	Ineligible for Follow-up	Male	2016-09-16	2015-12-10	Kenya	No Indication	24	1	Kehancha_Sub-County_Hospital
Facility birth	36	2016-09-16	Normal_Vaginal_Delivery	Live_Birth	3000	Live_Birth		Live baby	Eligible	Unknown	Male	2016-09-16	2015-12-28	Kenya	No Indication	17	1	Rongo_Sub-County_Hospital
Facility birth	42	2016-09-12	Normal_Vaginal_Delivery	Live_Birth	3300		Discharged_Alive	Live baby	Eligible	Ineligible for Follow-up	Female	2016-09-12		Uganda	No Indication	30	1	Jinja_Regional_Ref_Hospital
Facility birth	38	2016-09-12	Normal_Vaginal_Delivery	Live_Birth	2700	Live_Birth		Live baby	Eligible	Ineligible for Follow-up	Male	2016-09-12		Kenya	No Indication	17	1	Kegonga_Sub-County_Hospital
Facility birth	40	2016-09-13	Normal_Vaginal_Delivery	Live_Birth	4100	Live_Birth		Live baby	Eligible	Ineligible for Follow-up	Female	2016-09-13	2015-12-02	Kenya	No Indication	22	1	Bugumbe_Health_Center
Facility birth	39	2016-09-13	Normal_Vaginal_Delivery	Live_Birth	3500	Live_Birth		Live baby	Eligible	Ineligible for Follow-up	Male	2016-09-13	2015-12-10	Kenya	No Indication	28	1	Tisinye_Health_Center
Facility birth	39	2016-09-13	Normal_Vaginal_Delivery	Live_Birth	2600		Discharged_Alive	Live baby	Eligible	Ineligible for Follow-up	Male	2016-09-13		Uganda	No Indication	46	1	Jinja_Regional_Ref_Hospital
Facility birth	38	2016-09-13	Normal_Vaginal_Delivery	Live_Birth	3900		Discharged_Alive	Live baby	Eligible	Ineligible for Follow-up	Male	2016-09-13		Uganda	No Indication	20	1	Iganga_Hospital
Facility birth	38	2016-09-13	Normal_Vaginal_Delivery	Live_Birth	3600		Discharged_Alive	Live baby	Eligible	Ineligible for Follow-up	Male	2016-09-13		Uganda	No Indication	21	1	Iganga_Hospital
Facility birth	38	2016-09-13	Normal_Vaginal_Delivery	Live_Birth	3200	Live_Birth		Live baby	Eligible	Ineligible for Follow-up	Male	2016-09-13	2015-11-28	Kenya	No Indication	18	1	Nyamaraga_Sub-County_Hospital
Facility birth	38	2016-09-13	Normal_Vaginal_Delivery	Live_Birth	3200		Discharged_Alive	Live baby	Eligible	Ineligible for Follow-up	Female	2016-09-13		Uganda	No Indication	28	1	Kamuli_Hospital
Facility birth	38	2016-09-13	Normal_Vaginal_Delivery	Live_Birth	3000		Discharged_Alive	Live baby	Eligible	Ineligible for Follow-up	Female	2016-09-13		Uganda	No Indication	20	1	Kamuli_Hospital
Facility birth	38	2016-09-13	Normal_Vaginal_Delivery	Live_Birth	2500	Live_Birth		Live baby	Eligible	Ineligible for Follow-up	Male	2016-09-13		Kenya	No Indication	22	1	Rongo_Sub-County_Hospital
Facility birth	38	2016-09-13	Normal_Vaginal_Delivery	Live_Birth	2500		Discharged_Alive	Live baby	Eligible	Ineligible for Follow-up	Male	2016-09-13		Uganda	No Indication	17	1	Jinja_Regional_Ref_Hospital
Facility birth	36	2016-09-13	Normal_Vaginal_Delivery	Live_Birth	3000	Live_Birth		Live baby	Eligible	Unknown	Male	2016-09-13		Kenya	No Indication	23	1	Migori_County_Referral_Hospital
Facility birth	36	2016-09-13	Normal_Vaginal_Delivery	Live_Birth	2700		Discharged_Alive	Live baby	Eligible	Ineligible for Follow-up	Female	2016-09-13		Uganda	No Indication	20	1	Iganga_Hospital
Facility birth	42	2016-09-14	Normal_Vaginal_Delivery	Live_Birth	3900	Live_Birth		Live baby	Eligible	Ineligible for Follow-up	Female	2016-09-14	2015-10-11	Kenya	No Indication	20	1	Isebania_Sub-County_Hospital
Facility birth	42	2016-09-14	Normal_Vaginal_Delivery	Live_Birth	3900	Live_Birth		Live baby	Eligible	Ineligible for Follow-up	Female	2016-09-14	2015-10-11	Kenya	No Indication	20	1	Isebania_Sub-County_Hospital
Facility birth	42	2016-09-14	Normal_Vaginal_Delivery	Live_Birth	3500		Discharged_Alive	Live baby	Eligible	Ineligible for Follow-up	Female	2016-09-14		Uganda	No Indication	38	1	Jinja_Regional_Ref_Hospital
Facility birth	41	2016-09-14	Normal_Vaginal_Delivery	Live_Birth	3600	Live_Birth		Live baby	Eligible	Ineligible for Follow-up	Male	2016-09-14	2015-11-25	Kenya	No Indication	32	1	Tisinye_Health_Center
Facility birth	40	2016-09-14	Normal_Vaginal_Delivery	Live_Birth	4700	Live_Birth		Live baby	Eligible	Ineligible for Follow-up	Male	2016-09-14		Kenya	No Indication	19	1	Kehancha_Sub-County_Hospital
Facility birth	40	2016-09-14	Normal_Vaginal_Delivery	Live_Birth	3900	Live_Birth		Live baby	Eligible	Ineligible for Follow-up	Female	2016-09-14		Kenya	No Indication	15	1	Migori_County_Referral_Hospital
Facility birth	40	2016-09-14	Normal_Vaginal_Delivery	Live_Birth	3600	Live_Birth		Live baby	Eligible	Ineligible for Follow-up	Male	2016-09-14	2015-12-06	Kenya	No Indication	26	1	Migori_County_Referral_Hospital
Facility birth	40	2016-09-14	Normal_Vaginal_Delivery	Live_Birth	3500	Live_Birth		Live baby	Eligible	Ineligible for Follow-up	Female	2016-09-14	2015-11-06	Kenya	No Indication	18	1	Migori_County_Referral_Hospital
Facility birth	40	2016-09-14	Normal_Vaginal_Delivery	Live_Birth	3500	Live_Birth		Live baby	Eligible	Ineligible for Follow-up	Female	2016-09-14	2015-12-02	Kenya	No Indication	17	1	Rongo_Sub-County_Hospital
Facility birth	40	2016-09-14	Normal_Vaginal_Delivery	Live_Birth	3300	Live_Birth		Live baby	Eligible	Ineligible for Follow-up	Male	2016-09-14	2015-12-05	Kenya	No Indication	17	1	Migori_County_Referral_Hospital
Facility birth	40	2016-09-14	Normal_Vaginal_Delivery	Live_Birth	3100	Live_Birth		Live baby	Eligible	Ineligible for Follow-up	Female	2016-09-14	2015-11-15	Kenya	No Indication	18	1	Kegonga_Sub-County_Hospital
Facility birth	40	2016-09-14	Normal_Vaginal_Delivery	Live_Birth	3100		Discharged_Alive	Live baby	Eligible	Ineligible for Follow-up	Female	2016-09-14		Uganda	No Indication	20	1	Iganga_Hospital
Facility birth	40	2016-09-14	Normal_Vaginal_Delivery	Live_Birth	3000	Live_Birth		Live baby	Eligible	Unknown	Female	2016-09-14		Kenya	No Indication	20	1	Bugumbe_Health_Center
Facility birth	40	2016-09-14	Normal_Vaginal_Delivery	Fresh_Still_Birth	3000	Fresh_Still_Birth		Stillbirth	Eligible	Unknown	Female	2016-09-14	2015-11-30	Kenya	No Indication	33	1	Awendo_Sub-County_Hospital
Facility birth	40	2016-09-14	Normal_Vaginal_Delivery	Live_Birth	3000			Live baby	Eligible	Ineligible for Follow-up	Female	2016-09-14		Uganda	No Indication	25	1	Iganga_Hospital
Facility birth	40	2016-09-14	Normal_Vaginal_Delivery	Live_Birth	2900		Discharged_Alive	Live baby	Eligible	Ineligible for Follow-up	Female	2016-09-14		Uganda	No Indication	29	1	Jinja_Regional_Ref_Hospital
Facility birth	39	2016-09-14	Caesarean_Section	Live_Birth	3900		Discharged_Alive	Live baby	Eligible	Ineligible for Follow-up	Female	2016-09-14		Uganda	No Indication	19	1	Bugiri_Hospital
Facility birth	39	2016-09-14	Caesarean_Section	Live_Birth	3900		Discharged_Alive	Live baby	Eligible	Ineligible for Follow-up	Female	2016-09-14		Uganda	No Indication	24	1	Jinja_Regional_Ref_Hospital
Facility birth	39	2016-09-14	Normal_Vaginal_Delivery	Live_Birth	3700			Unknown	Eligible	Ineligible for Follow-up	Male	2016-09-14	2015-12-18	Kenya	No Indication	22	1	Macalder_Sub-County_Hospital
Facility birth	39	2016-09-14	Normal_Vaginal_Delivery	Live_Birth	3650	Live_Birth		Live baby	Eligible	Ineligible for Follow-up	Female	2016-09-14	2015-12-27	Kenya	No Indication	32	1	St_Camillus_Mission_Hospital
Facility birth	39	2016-09-14	Normal_Vaginal_Delivery	Live_Birth	3400		Discharged_Alive	Live baby	Eligible	Ineligible for Follow-up	Female	2016-09-14		Uganda	No Indication	19	1	Kamuli_Hospital
Facility birth	39	2016-09-14	Normal_Vaginal_Delivery	Live_Birth	3200	Live_Birth		Live baby	Eligible	Ineligible for Follow-up	Female	2016-09-14	2015-12-10	Kenya	No Indication	23	1	Migori_County_Referral_Hospital
Facility birth	39	2016-09-14	Normal_Vaginal_Delivery	Live_Birth	2900	Live_Birth		Live baby	Eligible	Ineligible for Follow-up	Female	2016-09-14	2015-12-15	Kenya	No Indication	36	1	Migori_County_Referral_Hospital
Facility birth	39	2016-09-14	Normal_Vaginal_Delivery	Live_Birth	2800		Discharged_Alive	Live baby	Eligible	Ineligible for Follow-up	Female	2016-09-14		Uganda	No Indication	19	1	Iganga_Hospital
Facility birth	39	2016-09-14	Normal_Vaginal_Delivery	Live_Birth	2800			Live baby	Eligible	Ineligible for Follow-up	Male	2016-09-14		Uganda	No Indication	20	1	Iganga_Hospital
Facility birth	39	2016-09-14	Caesarean_Section	Live_Birth	2500		Discharged_Alive	Live baby	Eligible	Ineligible for Follow-up	Female	2016-09-14		Uganda	No Indication	20	1	Iganga_Hospital
Facility birth	38	2016-09-14	Normal_Vaginal_Delivery	Live_Birth	4300		Discharged_Alive	Live baby	Eligible	Ineligible for Follow-up	Male	2016-09-14		Uganda	No Indication	38	1	Bugiri_Hospital
Facility birth	38	2016-09-14	Caesarean_Section	Live_Birth	4300		Discharged_Alive	Live baby	Eligible	Ineligible for Follow-up	Male	2016-09-14		Uganda	No Indication	37	1	Jinja_Regional_Ref_Hospital
Facility birth	38	2016-09-14	Normal_Vaginal_Delivery	Live_Birth	4000		Discharged_Alive	Live baby	Eligible	Ineligible for Follow-up	Female	2016-09-14		Uganda	No Indication	24	1	Iganga_Hospital
Facility birth	38	2016-09-14	Normal_Vaginal_Delivery	Live_Birth	3900	Live_Birth		Live baby	Eligible	Ineligible for Follow-up	Male	2016-09-14		Kenya	No Indication	24	1	Rongo_Sub-County_Hospital
Facility birth	38	2016-09-14	Normal_Vaginal_Delivery	Live_Birth	3900		Discharged_Alive	Live baby	Eligible	Ineligible for Follow-up	Male	2016-09-14		Uganda	No Indication	25	1	Buluba_Hospital
Facility birth	38	2016-09-14	Normal_Vaginal_Delivery	Live_Birth	3800	Live_Birth		Live baby	Eligible	Ineligible for Follow-up	Male	2016-09-14	2015-12-15	Kenya	No Indication	32	1	Migori_County_Referral_Hospital
Facility birth	38	2016-09-14	Normal_Vaginal_Delivery	Live_Birth	3800	Live_Birth		Live baby	Eligible	Ineligible for Follow-up	Female	2016-09-14		Kenya	No Indication	35	1	Uriri_Health_Center
Facility birth	38	2016-09-14	Normal_Vaginal_Delivery	Live_Birth	3750	Live_Birth		Live baby	Eligible	Ineligible for Follow-up	Female	2016-09-14	2016-02-21	Kenya	No Indication	24	1	Ntimaru_Sub-County_Hospital
Facility birth	38	2016-09-14	Caesarean_Section	Live_Birth	3600		Discharged_Alive	Live baby	Eligible	Ineligible for Follow-up	Male	2016-09-14		Uganda	No Indication	20	1	Iganga_Hospital
Facility birth	38	2016-09-14	Normal_Vaginal_Delivery	Live_Birth	3500	Live_Birth		Live baby	Eligible	Ineligible for Follow-up	Female	2016-09-14	2015-12-12	Kenya	No Indication	15	1	Muhuru_Health_Center
Facility birth	38	2016-09-14	Caesarean_Section	Live_Birth	3500		Discharged_Alive	Live baby	Eligible	Ineligible for Follow-up	Male	2016-09-14		Uganda	No Indication	19	1	Iganga_Hospital
Facility birth	38	2016-09-14	Caesarean_Section	Live_Birth	3500		Discharged_Alive	Live baby	Eligible	Ineligible for Follow-up	Male	2016-09-14		Uganda	No Indication	23	1	Iganga_Hospital
Facility birth	38	2016-09-14	Normal_Vaginal_Delivery	Live_Birth	3400		Discharged_Alive	Live baby	Eligible	Ineligible for Follow-up	Female	2016-09-14		Uganda	No Indication	22	1	Kamuli_Hospital
Facility birth	38	2016-09-14	Normal_Vaginal_Delivery	Live_Birth	3400		Discharged_Alive	Live baby	Eligible	Ineligible for Follow-up	Male	2016-09-14		Uganda	No Indication	28	1	Jinja_Regional_Ref_Hospital
Facility birth	38	2016-09-14	Caesarean_Section	Live_Birth	3400		Discharged_Alive	Live baby	Eligible	Ineligible for Follow-up	Female	2016-09-14		Uganda	No Indication	25	1	Iganga_Hospital
Facility birth	38	2016-09-14	Caesarean_Section	Live_Birth	3400		Discharged_Alive	Live baby	Eligible	Ineligible for Follow-up	Female	2016-09-14		Uganda	No Indication	26	1	Iganga_Hospital
Facility birth	38	2016-09-14	Normal_Vaginal_Delivery	Live_Birth	3200	Live_Birth		Live baby	Eligible	Ineligible for Follow-up	Female	2016-09-14	2015-12-18	Kenya	No Indication	22	1	Migori_County_Referral_Hospital
Facility birth	38	2016-09-14	Normal_Vaginal_Delivery	Live_Birth	3200		Discharged_Alive	Live baby	Eligible	Ineligible for Follow-up	Male	2016-09-14		Uganda	No Indication	23	1	Iganga_Hospital
Facility birth	38	2016-09-14	Normal_Vaginal_Delivery	Live_Birth	3200		Discharged_Alive	Live baby	Eligible	Ineligible for Follow-up	Female	2016-09-14		Uganda	No Indication	22	1	Iganga_Hospital
Facility birth	38	2016-09-14	Normal_Vaginal_Delivery	Live_Birth	3100	Live_Birth		Live baby	Eligible	Ineligible for Follow-up	Female	2016-09-14	2015-12-21	Kenya	No Indication	28	1	Migori_County_Referral_Hospital
Facility birth	38	2016-09-14	Normal_Vaginal_Delivery	Live_Birth	3000			Unknown	Eligible	Unknown	Male	2016-09-14	2015-01-05	Kenya	No Indication	29	1	Macalder_Sub-County_Hospital
Facility birth	38	2016-09-14	Normal_Vaginal_Delivery	Live_Birth	3000	Live_Birth		Live baby	Eligible	Unknown	Female	2016-09-14		Kenya	No Indication	18	1	Karungu_Sub-County_Hospital
Facility birth	38	2016-09-14	Caesarean_Section	Live_Birth	3000		Discharged_Alive	Live baby	Eligible	Ineligible for Follow-up	Female	2016-09-14		Uganda	No Indication	23	1	Iganga_Hospital
Facility birth	38	2016-09-14	Normal_Vaginal_Delivery	Live_Birth	2900		Discharged_Alive	Live baby	Eligible	Ineligible for Follow-up	Female	2016-09-14		Uganda	No Indication	36	1	Iganga_Hospital
Facility birth	38	2016-09-14	Normal_Vaginal_Delivery	Live_Birth	2800	Live_Birth		Live baby	Eligible	Ineligible for Follow-up	Female	2016-09-14		Kenya	No Indication	29	1	Uriri_Health_Center
Facility birth	38	2016-09-14	Normal_Vaginal_Delivery	Live_Birth	2700		Discharged_Alive	Live baby	Eligible	Ineligible for Follow-up	Female	2016-09-14		Uganda	No Indication	21	1	Iganga_Hospital
Facility birth	38	2016-09-14	Normal_Vaginal_Delivery	Live_Birth	2700			Live baby	Eligible	Ineligible for Follow-up	Male	2016-09-14		Uganda	No Indication	39	1	Iganga_Hospital
Facility birth	38	2016-09-14	Caesarean_Section	Live_Birth	2700		Discharged_Alive	Live baby	Eligible	Ineligible for Follow-up	Female	2016-09-14		Uganda	No Indication	35	1	Jinja_Regional_Ref_Hospital
Facility birth	38	2016-09-14	Normal_Vaginal_Delivery	Live_Birth	2500		Discharged_Alive	Live baby	Eligible	Ineligible for Follow-up	Female	2016-09-14		Uganda	No Indication	23	1	Buluba_Hospital
Facility birth	38	2016-09-14	Normal_Vaginal_Delivery	Live_Birth	2500			Live baby	Eligible	Ineligible for Follow-up	Female	2016-09-14		Uganda	No Indication	36	1	Iganga_Hospital
Facility birth	38	2016-09-14	Caesarean_Section	Live_Birth	2500		Discharged_Alive	Live baby	Eligible	Ineligible for Follow-up	Male	2016-09-14		Uganda	No Indication	30	1	Iganga_Hospital
Facility birth	37	2016-09-14	Normal_Vaginal_Delivery	Live_Birth	3800	Live_Birth		Live baby	Eligible	Ineligible for Follow-up	Female	2016-09-14	2015-12-22	Kenya	No Indication	21	1	Migori_County_Referral_Hospital
Facility birth	37	2016-09-14	Normal_Vaginal_Delivery	Live_Birth	3800			Live baby	Eligible	Ineligible for Follow-up	Female	2016-09-14		Uganda	No Indication	25	1	Iganga_Hospital
Facility birth	37	2016-09-14	Normal_Vaginal_Delivery	Live_Birth	3500		Discharged_Alive	Live baby	Eligible	Ineligible for Follow-up	Female	2016-09-14		Uganda	No Indication	20	1	Bugiri_Hospital
Facility birth	37	2016-09-14	Normal_Vaginal_Delivery	Live_Birth	3400	Live_Birth		Live baby	Eligible	Ineligible for Follow-up	Male	2016-09-14	2015-12-24	Kenya	No Indication	18	1	Migori_County_Referral_Hospital
Facility birth	37	2016-09-14	Caesarean_Section	Live_Birth	3300		Discharged_Alive	Live baby	Eligible	Ineligible for Follow-up	Male	2016-09-14		Uganda	No Indication	21	1	Kamuli_Mission_Hospital
Facility birth	37	2016-09-14	Normal_Vaginal_Delivery	Live_Birth	3200	Live_Birth		Live baby	Eligible	Ineligible for Follow-up	Female	2016-09-14	2016-02-16	Kenya	No Indication	23	1	Tisinye_Health_Center
Facility birth	37	2016-09-14	Normal_Vaginal_Delivery	Live_Birth	3100	Live_Birth		Live baby	Eligible	Ineligible for Follow-up	Female	2016-09-14	2015-12-20	Kenya	No Indication	27	1	Kehancha_Sub-County_Hospital
Facility birth	37	2016-09-14	Normal_Vaginal_Delivery	Live_Birth	3000		Discharged_Alive	Live baby	Eligible	Ineligible for Follow-up	Female	2016-09-14		Uganda	No Indication	23	1	Buluba_Hospital
Facility birth	37	2016-09-14	Normal_Vaginal_Delivery	Live_Birth	2600		Discharged_Alive	Live baby	Eligible	Ineligible for Follow-up	Female	2016-09-14		Uganda	No Indication	26	1	Jinja_Regional_Ref_Hospital
Facility birth	37	2016-09-14	Caesarean_Section	Live_Birth	2000		Discharged_Alive	Live baby	Eligible	Ineligible for Follow-up	Male	2016-09-14		Uganda	No Indication	18	1	Kamuli_Mission_Hospital
Facility birth	36	2016-09-14	Normal_Vaginal_Delivery	Live_Birth	3200	Live_Birth		Live baby	Eligible	Ineligible for Follow-up	Male	2016-09-14	2016-03-01	Kenya	No Indication	21	1	Isebania_Sub-County_Hospital
Facility birth	36	2016-09-14	Normal_Vaginal_Delivery	Live_Birth	3200	Live_Birth		Live baby	Eligible	Ineligible for Follow-up	Male	2016-09-14		Kenya	No Indication	21	1	Isebania_Sub-County_Hospital
Facility birth	36	2016-09-14	Normal_Vaginal_Delivery	Live_Birth	3145	Live_Birth		Live baby	Eligible	Ineligible for Follow-up	Female	2016-09-14	2015-12-12	Kenya	No Indication	28	1	Rongo_Sub-County_Hospital
Facility birth	36	2016-09-14	Normal_Vaginal_Delivery	Live_Birth	3000	Live_Birth		Live baby	Eligible	Unknown	Male	2016-09-14	2016-02-09	Kenya	No Indication	16	1	Tisinye_Health_Center
Facility birth	36	2016-09-14	Normal_Vaginal_Delivery	Live_Birth	2900	Live_Birth		Live baby	Eligible	Eligible for Follow-up	Female	2016-09-14		Kenya	No Indication	19	1	Migori_County_Referral_Hospital
Facility birth	34	2016-09-14	Normal_Vaginal_Delivery	Live_Birth	4000	Live_Birth		Live baby	Eligible	Ineligible for Follow-up	Male	2016-09-14	2016-03-28	Kenya	No Indication	20	1	Isebania_Sub-County_Hospital
Facility birth	34	2016-09-14	Normal_Vaginal_Delivery	Live_Birth	4000	Live_Birth		Live baby	Eligible	Ineligible for Follow-up	Male	2016-09-14	2016-03-28	Kenya	No Indication	20	1	Isebania_Sub-County_Hospital
Facility birth	32	2016-09-14	Normal_Vaginal_Delivery	Live_Birth	1625	Live_Birth		Live baby	Eligible	Eligible for Follow-up	Female	2016-09-14		Kenya	No Indication	20	1	Ntimaru_Sub-County_Hospital
Facility birth	28	2016-09-14	Caesarean_Section	Live_Birth	1000		Discharged_Alive	Died_Before_Discharge	Eligible	Ineligible for Follow-up	Female	2016-09-14		Uganda	No Indication	26	1	Iganga_Hospital
Facility birth	38	2016-09-15	Caesarean_Section	Live_Birth	3000		Discharged_Alive	Live baby	Eligible	Ineligible for Follow-up	Female	2016-09-15		Uganda	No Indication	20	1	Iganga_Hospital
Facility birth	38	2016-09-15	Normal_Vaginal_Delivery	Live_Birth	2500		Discharged_Alive	Live baby	Eligible	Ineligible for Follow-up	Male	2016-09-15		Uganda	No Indication	20	1	Jinja_Regional_Ref_Hospital
Facility birth	40	2016-09-17	Normal_Vaginal_Delivery	Live_Birth	3300	Live_Birth		Live baby	Eligible	Ineligible for Follow-up	Female	2016-09-17	2015-12-15	Kenya	No Indication	17	1	Bugumbe_Health_Center
Facility birth	38	2016-09-10	Caesarean_Section	Live_Birth	2500		Discharged_Alive	Live baby	Eligible	Ineligible for Follow-up	Male	2016-09-10		Uganda	No Indication	22	1	Iganga_Hospital
Facility birth	39	2016-09-11	Caesarean_Section	Live_Birth	4000		Discharged_Alive	Live baby	Eligible	Ineligible for Follow-up	Male	2016-09-11		Uganda	No Indication	20	1	Jinja_Regional_Ref_Hospital
Facility birth	39	2016-09-11	Caesarean_Section	Live_Birth	2700	Live_Birth		Live baby	Eligible	Ineligible for Follow-up	Male	2016-09-11	2015-11-18	Kenya	No Indication	30	1	Migori_County_Referral_Hospital
Facility birth	37	2016-09-11	Caesarean_Section	Live_Birth	3600		Discharged_Alive	Live baby	Eligible	Ineligible for Follow-up	Male	2016-09-11		Uganda	No Indication	24	1	Kamuli_Hospital
Facility birth	37	2016-09-11	Caesarean_Section	Live_Birth	3100		Discharged_Alive	Live baby	Eligible	Ineligible for Follow-up	Male	2016-09-11		Uganda	No Indication	20	1	Kamuli_Mission_Hospital
Facility birth	36	2016-09-11	Normal_Vaginal_Delivery	Fresh_Still_Birth	3200		Discharged_Alive	Stillbirth	Eligible	Ineligible for Follow-up	Female	2016-09-11		Uganda	No Indication	16	1	Iganga_Hospital
Facility birth	42	2016-09-12	Normal_Vaginal_Delivery	Live_Birth	3200		Discharged_Alive	Live baby	Eligible	Ineligible for Follow-up	Male	2016-09-12		Uganda	No Indication	40	1	Jinja_Regional_Ref_Hospital
Facility birth	40	2016-09-12	Normal_Vaginal_Delivery	Live_Birth	4200	Live_Birth		Live baby	Eligible	Ineligible for Follow-up	Female	2016-09-12	2015-11-22	Kenya	No Indication	24	1	Migori_County_Referral_Hospital
Facility birth	40	2016-09-12	Caesarean_Section	Live_Birth	3400		Discharged_Alive	Live baby	Eligible	Ineligible for Follow-up	Female	2016-09-12		Uganda	No Indication	33	1	Kamuli_Mission_Hospital
Facility birth	40	2016-09-12	Normal_Vaginal_Delivery	Live_Birth	2700		Discharged_Alive	Live baby	Eligible	Ineligible for Follow-up	Female	2016-09-12		Uganda	No Indication	19	1	Kamuli_Mission_Hospital
Facility birth	39	2016-09-12	Normal_Vaginal_Delivery	Live_Birth	3400	Live_Birth		Live baby	Eligible	Ineligible for Follow-up	Female	2016-09-12	2016-01-04	Kenya	No Indication	17	1	Muhuru_Health_Center
Facility birth	39	2016-09-12	Caesarean_Section	Live_Birth	3400		Discharged_Alive	Live baby	Eligible	Ineligible for Follow-up	Female	2016-09-12		Uganda	No Indication	29	1	Iganga_Hospital
Facility birth	39	2016-09-12	Caesarean_Section	Live_Birth	3000		Discharged_Alive	Live baby	Eligible	Ineligible for Follow-up	Female	2016-09-12		Uganda	No Indication	22	1	Iganga_Hospital
Facility birth	38	2016-09-12	Normal_Vaginal_Delivery	Live_Birth	3500		Discharged_Alive	Live baby	Eligible	Ineligible for Follow-up	Female	2016-09-12		Uganda	No Indication	20	2	Jinja_Regional_Ref_Hospital
Facility birth	38	2016-09-12	Caesarean_Section	Live_Birth	3500		Discharged_Alive	Live baby	Eligible	Ineligible for Follow-up	Female	2016-09-12		Uganda	No Indication	18	1	Bugiri_Hospital
Facility birth	38	2016-09-12	Caesarean_Section	Live_Birth	3500		Discharged_Alive	Live baby	Eligible	Ineligible for Follow-up	Male	2016-09-12		Uganda	No Indication	16	1	Bugiri_Hospital
Facility birth	38	2016-09-12	Normal_Vaginal_Delivery	Live_Birth	3200	Live_Birth		Live baby	Eligible	Ineligible for Follow-up	Male	2016-09-12	2015-12-22	Kenya	No Indication	33	1	Othoro_Sub-County_Hospital
Facility birth	38	2016-09-12	Caesarean_Section	Live_Birth	3200		Discharged_Alive	Live baby	Eligible	Ineligible for Follow-up	Male	2016-09-12		Uganda	No Indication	27	1	Buluba_Hospital
Facility birth	38	2016-09-12	Normal_Vaginal_Delivery	Live_Birth	3100		Discharged_Alive	Live baby	Eligible	Ineligible for Follow-up	Female	2016-09-12		Uganda	No Indication	30	1	Iganga_Hospital
Facility birth	38	2016-09-12	Normal_Vaginal_Delivery	Live_Birth	3100		Discharged_Alive	Live baby	Eligible	Ineligible for Follow-up	Male	2016-09-12		Uganda	No Indication	22	1	Jinja_Regional_Ref_Hospital
Facility birth	38	2016-09-12	Normal_Vaginal_Delivery	Live_Birth	3100		Discharged_Alive	Live baby	Eligible	Ineligible for Follow-up	Male	2016-09-12		Uganda	No Indication	23	1	Jinja_Regional_Ref_Hospital
Facility birth	38	2016-09-12	Normal_Vaginal_Delivery	Live_Birth	3000		Discharged_Alive	Live baby	Eligible	Ineligible for Follow-up	Female	2016-09-12		Uganda	No Indication	27	1	Jinja_Regional_Ref_Hospital
Facility birth	38	2016-09-12	Normal_Vaginal_Delivery	Live_Birth	2800		Discharged_Alive	Live baby	Eligible	Ineligible for Follow-up	Female	2016-09-12		Uganda	No Indication	30	1	Kamuli_Mission_Hospital
Facility birth	38	2016-09-12	Normal_Vaginal_Delivery	Live_Birth	2600		Discharged_Alive	Live baby	Eligible	Ineligible for Follow-up	Female	2016-09-12		Uganda	No Indication	21	1	Jinja_Regional_Ref_Hospital
Facility birth	38	2016-09-12	Normal_Vaginal_Delivery	Live_Birth	2500		Discharged_Alive	Live baby	Eligible	Ineligible for Follow-up	Female	2016-09-12		Uganda	No Indication	20	2	Jinja_Regional_Ref_Hospital
Facility birth	37	2016-09-12	Normal_Vaginal_Delivery	Live_Birth	3300		Discharged_Alive	Live baby	Eligible	Ineligible for Follow-up	Male	2016-09-12		Uganda	No Indication	20	1	Kamuli_Hospital
Facility birth	37	2016-09-12	Normal_Vaginal_Delivery	Live_Birth	3200		Discharged_Alive	Live baby	Eligible	Ineligible for Follow-up	Female	2016-09-12		Uganda	No Indication	18	1	Bugiri_Hospital
Facility birth	37	2016-09-12	Normal_Vaginal_Delivery	Live_Birth	2800		Discharged_Alive	Live baby	Eligible	Ineligible for Follow-up	Female	2016-09-12		Uganda	No Indication	18	1	Jinja_Regional_Ref_Hospital
Facility birth	37	2016-09-12	Normal_Vaginal_Delivery	Live_Birth	2700		Discharged_Alive	Live baby	Eligible	Ineligible for Follow-up	Female	2016-09-12		Uganda	No Indication	26	1	Kamuli_Mission_Hospital
Facility birth	37	2016-09-12	Normal_Vaginal_Delivery	Live_Birth	2200		Discharged_Alive	Live baby	Eligible	Ineligible for Follow-up	Female	2016-09-12		Uganda	No Indication	18	1	Iganga_Hospital
Facility birth	42	2016-09-13	Normal_Vaginal_Delivery	Live_Birth	3650	Live_Birth		Live baby	Eligible	Ineligible for Follow-up	Female	2016-09-13	2015-11-23	Kenya	No Indication	26	1	Migori_County_Referral_Hospital
Facility birth	41	2016-09-13	Normal_Vaginal_Delivery	Live_Birth	3900		Discharged_Alive	Live baby	Eligible	Ineligible for Follow-up	Female	2016-09-13		Uganda	No Indication	25	1	Iganga_Hospital
Facility birth	41	2016-09-13	Normal_Vaginal_Delivery	Live_Birth	3000		Discharged_Alive	Live baby	Eligible	Ineligible for Follow-up	Male	2016-09-13		Uganda	No Indication	19	1	Buluba_Hospital
Facility birth	40	2016-09-13	Normal_Vaginal_Delivery	Live_Birth	3900	Live_Birth		Live baby	Eligible	Ineligible for Follow-up	Female	2016-09-13	2015-12-28	Kenya	No Indication	30	1	Rongo_Sub-County_Hospital
Facility birth	40	2016-09-13	Caesarean_Section	Fresh_Still_Birth	3800	Fresh_Still_Birth		Stillbirth	Eligible	Ineligible for Follow-up	Male	2016-09-13	2015-11-06	Kenya	No Indication	24	1	Migori_County_Referral_Hospital
Facility birth	40	2016-09-13	Normal_Vaginal_Delivery	Live_Birth	3700	Live_Birth		Live baby	Eligible	Ineligible for Follow-up	Male	2016-09-13	2015-12-08	Kenya	No Indication	26	1	Kegonga_Sub-County_Hospital
Facility birth	40	2016-09-13	Normal_Vaginal_Delivery	Live_Birth	3700		Discharged_Alive	Live baby	Eligible	Ineligible for Follow-up	Male	2016-09-13		Uganda	No Indication	23	2	Iganga_Hospital
Facility birth	40	2016-09-13	Normal_Vaginal_Delivery	Live_Birth	3700		Discharged_Alive	Live baby	Eligible	Ineligible for Follow-up	Male	2016-09-13		Uganda	No Indication	23	2	Iganga_Hospital
[truncated: 11,698 more rows]
